# Supplementary material for: Probing the allosteric NBD-TMD crosstalk in the ABC transporter MsbA by solid-state NMR
Source: Commun Biol. 2024 Jan 5;7:43. doi: 10.1038/s42003-023-05617-0 (PMC10770068; doi:10.1038/s42003-023-05617-0)
Supplement: Supplementary file 3 — Supplementary Data 1 [file 42003_2023_5617_MOESM3_ESM.xlsx]

## Sheet: 8DMOA
NUM	RES	ATOMNAME	SHIFT
7	L	C	178.01
7	L	CA	56.5369
7	L	CB	41.923
7	L	CD1	24.9295
7	L	CD2	23.5775
7	L	CG	26.6351
7	L	H	7.9924
7	L	HA	4.4992
7	L	HB2	1.638
7	L	HB3	1.507
7	L	HD1	0.8504
7	L	HD2	0.7503
7	L	HG	1.6056
7	L	N	121.343
8	S	C	175.198
8	S	CA	58.7549
8	S	CB	63.78
8	S	H	8.6778
8	S	HA	5.1642
8	S	HB2	3.9228
8	S	HB3	3.8895
8	S	N	114.005
9	T	C	176.2
9	T	CA	66.7974
9	T	CB	68.848
9	T	CG2	22.1971
9	T	H	8.1238
9	T	HA	4.0503
9	T	HB	4.2966
9	T	HG2	1.2484
9	T	N	116.795
10	W	C	179.02
10	W	CA	60.9489
10	W	CB	28.9989
10	W	CD1	126.989
10	W	CD2	127.937
10	W	CE2	139.114
10	W	CG	111.576
10	W	H	8.0866
10	W	HA	4.3621
10	W	HB2	3.2496
10	W	HB3	3.1537
10	W	HD1	7.0938
10	W	HE1	9.8951
10	W	HE3	7.4853
10	W	N	121.578
11	Q	C	178.585
11	Q	CA	59.3591
11	Q	CB	28.0859
11	Q	CD	180.182
11	Q	CG	34.3435
11	Q	H	8.086
11	Q	HA	4.1306
11	Q	HB2	2.1646
11	Q	HB3	2.1012
11	Q	HE21	7.4091
11	Q	HE22	7.0789
11	Q	HG2	2.4332
11	Q	HG3	2.3811
11	Q	N	119.489
12	T	C	176.867
12	T	CA	66.6698
12	T	CB	68.4942
12	T	CG2	22.3765
12	T	H	7.7051
12	T	HA	3.84
12	T	HB	4.2694
12	T	HG2	1.1917
12	T	N	113.281
13	F	C	178.125
13	F	CA	61.3884
13	F	CB	38.7441
13	F	CD1	131.364
13	F	CD2	131.223
13	F	CE1	130.808
13	F	CE2	130.94
13	F	CG	138.797
13	F	CZ	130.356
13	F	H	8.4729
13	F	HA	4.2372
13	F	HB2	3.0264
13	F	HB3	3.0078
13	F	HD1	7.0337
13	F	HD2	7.0298
13	F	HE1	7.0268
13	F	HE2	7.1595
13	F	HZ	7.1347
13	F	N	121.984
14	R	C	178.728
14	R	CA	58.3646
14	R	CB	29.2214
14	R	CD	43.0477
14	R	CG	27.5134
14	R	CZ	160.304
14	R	H	8.7095
14	R	HA	4.1923
14	R	HB2	1.9053
14	R	HB3	1.8914
14	R	HD2	3.308
14	R	HD3	3.2347
14	R	HE	7.2711
14	R	HG2	1.6867
14	R	HG3	1.8759
14	R	N	117.993
15	R	C	178.669
15	R	CA	59.0161
15	R	CB	29.7555
15	R	CD	43.3554
15	R	CG	26.9849
15	R	CZ	160.339
15	R	H	8.2423
15	R	HA	4.0734
15	R	HB2	1.8016
15	R	HB3	1.562
15	R	HD2	3.0382
15	R	HD3	2.9127
15	R	HE	6.6
15	R	HG2	1.2004
15	R	HG3	1.6955
15	R	N	119.515
16	L	C	178.553
16	L	CA	56.8243
16	L	CB	42.023
16	L	CD1	24.1756
16	L	CD2	23.9524
16	L	CG	26.8382
16	L	H	7.9132
16	L	HA	4.2496
16	L	HB2	1.8052
16	L	HB3	1.5627
16	L	HD1	0.9584
16	L	HD2	0.826
16	L	HG	1.4973
16	L	N	118.501
17	W	C	174.896
17	W	CA	61.996
17	W	CB	26.9614
17	W	CD1	126.626
17	W	CD2	127.891
17	W	CE2	138.901
17	W	CG	111.472
17	W	H	7.6541
17	W	HA	4.4618
17	W	HB2	3.1328
17	W	HB3	3.0479
17	W	HD1	6.7203
17	W	HE1	10.0786
17	W	HE3	7.4894
17	W	N	120.749
18	P	C	179.205
18	P	CA	65.8958
18	P	CB	30.8996
18	P	CD	50.4164
18	P	CG	27.8984
18	P	HA	3.8943
18	P	HB2	2.2198
18	P	HB3	1.9418
18	P	HD2	3.7151
18	P	HD3	3.4891
18	P	HG2	1.9872
18	P	HG3	1.895
19	T	C	175.922
19	T	CA	66.4653
19	T	CB	68.914
19	T	CG2	21.967
19	T	H	7.0658
19	T	HA	3.9006
19	T	HB	4.2624
19	T	HG2	1.18
19	T	N	113.754
20	I	C	176.854
20	I	CA	62.9756
20	I	CB	38.3936
20	I	CD1	13.9616
20	I	CG1	27.7982
20	I	CG2	18.7432
20	I	H	7.2721
20	I	HA	3.9103
20	I	HB	2.025
20	I	HD1	0.8254
20	I	HG2	0.9413
20	I	HG12	1.5124
20	I	HG13	1.1244
20	I	N	116.431
21	A	C	176.602
21	A	CA	55.9959
21	A	CB	16.7323
21	A	H	7.4258
21	A	HA	3.8597
21	A	HB	1.0308
21	A	HB2	1.7747
21	A	HB3	1.5541
21	A	N	122.868
22	P	C	176.422
22	P	CA	63.3865
22	P	CB	31.1204
22	P	CD	50.1112
22	P	CG	27.6944
22	P	HA	4.1302
22	P	HB2	1.8333
22	P	HB3	1.5759
22	P	HD2	3.1561
22	P	HD3	2.7417
22	P	HG2	1.66
22	P	HG3	1.6028
23	F	C	177.002
23	F	CA	55.3624
23	F	CB	39.442
23	F	CD1	131.412
23	F	CD2	131.094
23	F	CE1	130.775
23	F	CE2	131.078
23	F	CG	139.964
23	F	CZ	130.709
23	F	H	7.3245
23	F	HA	5.2602
23	F	HB2	2.8986
23	F	HB3	2.7367
23	F	HD1	7.0496
23	F	HD2	7.0452
23	F	HE1	7.0353
23	F	HE2	7.2341
23	F	HZ	7.0495
23	F	N	117.1
24	K	C	178.217
24	K	CA	59.024
24	K	CB	32.3382
24	K	CD	29.1984
24	K	CE	41.9737
24	K	CG	24.599
24	K	H	7.8575
24	K	HA	4.1415
24	K	HB2	1.9282
24	K	HB3	1.8184
24	K	HD2	1.4991
24	K	HD3	1.6214
24	K	HE2	3.4944
24	K	HE3	3.0047
24	K	HG2	1.4796
24	K	HG3	1.5545
24	K	HZ	7.4865
24	K	N	120.76
25	A	C	180.203
25	A	CA	55.5185
25	A	CB	17.9583
25	A	H	8.8074
25	A	HA	4.1831
25	A	HB	1.5661
25	A	HB2	1.817
25	A	HB3	1.5109
25	A	N	123.137
26	G	C	176.623
26	G	CA	47.8976
26	G	H	8.1183
26	G	HA	3.9447
26	G	HA2	3.9746
26	G	HA3	3.9696
26	G	N	106.462
27	L	C	179.525
27	L	CA	58.3718
27	L	CB	41.3873
27	L	CD1	25.1416
27	L	CD2	24.2588
27	L	CG	27.2278
27	L	H	7.6876
27	L	HA	4.1284
27	L	HB2	1.9741
27	L	HB3	1.5048
27	L	HD1	0.9235
27	L	HD2	0.8464
27	L	HG	1.6493
27	L	N	122.392
28	I	C	178.919
28	I	CA	64.1587
28	I	CB	37.6015
28	I	CD1	11.1283
28	I	CG1	27.9016
28	I	CG2	17.6739
28	I	H	8.5704
28	I	HA	3.9144
28	I	HB	2.0732
28	I	HD1	0.8478
28	I	HG2	0.9328
28	I	HG12	1.518
28	I	HG13	1.1927
28	I	N	119.833
29	V	C	178.189
29	V	CA	66.5599
29	V	CB	31.4893
29	V	CG1	22.8008
29	V	CG2	21.9454
29	V	H	8.4886
29	V	HA	3.6876
29	V	HB	2.1006
29	V	HG1	1.0212
29	V	HG2	0.9673
29	V	N	120.084
30	A	C	179.408
30	A	CA	55.5525
30	A	CB	18.0437
30	A	H	8.4918
30	A	HA	4.0302
30	A	HB	1.5351
30	A	HB2	1.8708
30	A	HB3	1.4465
30	A	N	121.029
31	G	C	175.784
31	G	CA	47.7042
31	G	H	8.5509
31	G	HA	3.8565
31	G	HA2	3.8945
31	G	HA3	3.8512
31	G	N	106.266
32	V	C	178.223
32	V	CA	66.4288
32	V	CB	31.7017
32	V	CG1	21.9581
32	V	CG2	21.7471
32	V	H	8.4521
32	V	HA	3.7116
32	V	HB	2.1398
32	V	HG1	0.9875
32	V	HG2	0.9656
32	V	N	120.847
33	A	C	179.651
33	A	CA	55.1827
33	A	CB	17.9379
33	A	H	8.2936
33	A	HA	4.1639
33	A	HB	1.5295
33	A	HB2	1.9167
33	A	HB3	1.4658
33	A	N	121.314
34	L	C	178.822
34	L	CA	57.981
34	L	CB	41.4554
34	L	CD1	24.9481
34	L	CD2	23.8885
34	L	CG	26.8805
34	L	H	8.4521
34	L	HA	4.0252
34	L	HB2	1.8106
34	L	HB3	1.4356
34	L	HD1	0.6912
34	L	HD2	0.7791
34	L	HG	1.7134
34	L	N	118.695
35	I	C	178.903
35	I	CA	65.4691
35	I	CB	37.5731
35	I	CD1	13.6663
35	I	CG1	28.6819
35	I	CG2	17.2514
35	I	H	8.4441
35	I	HA	3.7214
35	I	HB	1.9963
35	I	HD1	0.8353
35	I	HG2	0.8582
35	I	HG12	1.4361
35	I	HG13	1.2361
35	I	N	120.3
36	L	C	179.812
36	L	CA	58.1962
36	L	CB	41.3168
36	L	CD1	24.557
36	L	CD2	24.0064
36	L	CG	26.6417
36	L	H	8.3871
36	L	HA	4.0583
36	L	HB2	1.8318
36	L	HB3	1.5484
36	L	HD1	0.8722
36	L	HD2	0.815
36	L	HG	1.5861
36	L	N	119.181
37	N	C	176.65
37	N	CA	56.8883
37	N	CB	38.9601
37	N	CG	176.347
37	N	H	8.4092
37	N	HA	4.2941
37	N	HB2	2.9632
37	N	HB3	2.8314
37	N	HD21	7.2773
37	N	HD22	7.1497
37	N	N	118.475
38	A	C	179.058
38	A	CA	55.3564
38	A	CB	18.1331
38	A	H	8.3828
38	A	HA	4.0046
38	A	HB	1.4834
38	A	HB2	1.8754
38	A	HB3	1.4178
38	A	N	121.603
39	A	C	180.265
39	A	CA	55.2828
39	A	CB	18.3168
39	A	H	8.5247
39	A	HA	4.0744
39	A	HB	1.4791
39	A	HB2	1.8335
39	A	HB3	1.5062
39	A	N	121.42
40	S	C	176.278
40	S	CA	62.1777
40	S	CB	62.6795
40	S	H	8.5276
40	S	HA	4.1048
40	S	HB2	3.9695
40	S	HB3	3.8694
40	S	N	114.339
41	D	C	177.822
41	D	CA	58.0305
41	D	CB	41.09
41	D	CG	179.509
41	D	H	8.1678
41	D	HA	4.3877
41	D	HB2	2.863
41	D	HB3	2.6597
41	D	N	121.664
42	T	C	176.295
42	T	CA	65.4601
42	T	CB	68.685
42	T	CG2	22.0462
42	T	H	8.5166
42	T	HA	4.0462
42	T	HB	4.2224
42	T	HG2	1.2312
42	T	N	113.613
43	F	C	178.173
43	F	CA	61.4154
43	F	CB	38.8972
43	F	CD1	131.386
43	F	CD2	131.132
43	F	CE1	130.92
43	F	CE2	130.971
43	F	CG	138.78
43	F	CZ	130.611
43	F	H	8.4779
43	F	HA	4.274
43	F	HB2	3.2435
43	F	HB3	3.0604
43	F	HD1	7.0541
43	F	HD2	7.055
43	F	HE1	7.254
43	F	HE2	7.6793
43	F	HZ	7.2451
43	F	N	121.908
44	M	C	178.206
44	M	CA	59.0727
44	M	CB	32.3832
44	M	CE	17.2488
44	M	CG	32.4642
44	M	H	8.4228
44	M	HA	4.1147
44	M	HB2	2.192
44	M	HB3	2.0536
44	M	HE	1.9486
44	M	HG2	2.5964
44	M	HG3	2.3698
44	M	N	120.528
45	L	C	179.584
45	L	CA	58.0388
45	L	CB	41.6558
45	L	CD1	24.9617
45	L	CD2	23.6279
45	L	CG	26.8923
45	L	H	8.3018
45	L	HA	3.9415
45	L	HB2	1.7588
45	L	HB3	1.4074
45	L	HD1	0.761
45	L	HD2	0.7679
45	L	HG	1.6086
45	L	N	118.399
46	S	C	175.536
46	S	CA	61.2425
46	S	CB	62.7551
46	S	H	8.0771
46	S	HA	4.1783
46	S	HB2	3.924
46	S	HB3	3.6179
46	S	N	114.257
47	L	C	177.846
47	L	CA	56.7052
47	L	CB	41.3327
47	L	CD1	24.7296
47	L	CD2	24.2657
47	L	CG	26.6536
47	L	H	7.4926
47	L	HA	3.9072
47	L	HB2	1.6982
47	L	HB3	1.6137
47	L	HD1	0.7317
47	L	HD2	0.7943
47	L	HG	1.5552
47	L	N	122.231
48	L	C	178.134
48	L	CA	58.1694
48	L	CB	42.143
48	L	CD1	24.9456
48	L	CD2	24.2706
48	L	CG	26.7936
48	L	H	7.5122
48	L	HA	3.8731
48	L	HB2	1.8761
48	L	HB3	1.4812
48	L	HD1	0.7046
48	L	HD2	0.7599
48	L	HG	1.5877
48	L	N	118.747
49	K	C	178.137
49	K	CA	60.9754
49	K	CB	30.3132
49	K	CD	28.9475
49	K	CE	41.9319
49	K	CG	24.9427
49	K	H	7.4194
49	K	HA	3.8003
49	K	HB2	1.606
49	K	HB3	1.3465
49	K	HD2	1.1936
49	K	HD3	1.2601
49	K	HE2	3.0371
49	K	HE3	2.7684
49	K	HG2	1.0877
49	K	HG3	0.8344
49	K	HZ	6.9229
49	K	N	119.589
50	P	C	179.184
50	P	CA	66.1062
50	P	CB	30.9223
50	P	CD	50.2901
50	P	CG	27.8602
50	P	HA	4.0282
50	P	HB2	2.1875
50	P	HB3	1.8897
50	P	HD2	3.5975
50	P	HD3	3.4379
50	P	HG2	1.9881
50	P	HG3	1.9151
51	L	C	177.616
51	L	CA	57.7496
51	L	CB	41.7875
51	L	CD1	24.4509
51	L	CD2	24.5297
51	L	CG	26.6817
51	L	H	7.0038
51	L	HA	3.7339
51	L	HB2	1.6062
51	L	HB3	1.5208
51	L	HD1	0.6814
51	L	HD2	0.864
51	L	HG	1.3411
51	L	N	117.571
52	L	C	177.157
52	L	CA	55.2356
52	L	CB	42.4576
52	L	CD1	24.6644
52	L	CD2	23.0452
52	L	CG	26.8208
52	L	H	7.9649
52	L	HA	4.2738
52	L	HB2	1.7961
52	L	HB3	1.5119
52	L	HD1	0.8432
52	L	HD2	0.7886
52	L	HG	1.635
52	L	N	115.302
53	D	C	176.423
53	D	CA	55.6415
53	D	CB	42.0548
53	D	CG	179.308
53	D	H	7.3753
53	D	HA	4.6406
53	D	HB2	2.7607
53	D	HB3	2.4487
53	D	N	118.95
54	D	C	176.372
54	D	CA	54.0111
54	D	CB	40.7962
54	D	CG	179.448
54	D	H	7.9828
54	D	HA	4.6525
54	D	HB2	2.7865
54	D	HB3	2.5552
54	D	N	116.507
55	G	C	173.889
55	G	CA	45.5149
55	G	H	7.2335
55	G	HA	3.6899
55	G	HA2	3.8501
55	G	HA3	3.2244
55	G	N	107.882
56	F	C	176.461
56	F	CA	60.3211
56	F	CB	37.7859
56	F	CD1	132.114
56	F	CD2	131.832
56	F	CE1	130.585
56	F	CE2	130.858
56	F	CG	139.165
56	F	CZ	129.518
56	F	H	6.823
56	F	HA	4.2223
56	F	HB2	3.2943
56	F	HB3	2.7522
56	F	HD1	6.9709
56	F	HD2	7.0424
56	F	HE1	6.9305
56	F	HE2	7.5518
56	F	HZ	7.0569
56	F	N	119.813
57	G	C	174.815
57	G	CA	47.4392
57	G	H	8.0449
57	G	HA	3.7956
57	G	HA2	3.9317
57	G	HA3	3.8323
57	G	N	106.527
58	K	C	176.683
58	K	CA	54.7423
58	K	CB	32.7604
58	K	CD	28.6043
58	K	CE	42.0195
58	K	CG	24.7343
58	K	H	7.3941
58	K	HA	4.3367
58	K	HB2	1.755
58	K	HB3	1.667
58	K	HD2	1.4917
58	K	HD3	1.591
58	K	HE2	3.4648
58	K	HE3	3.1313
58	K	HG2	1.3511
58	K	HG3	1.3849
58	K	HZ	7.3429
58	K	N	119.085
59	T	C	174.874
59	T	CA	63.8265
59	T	CB	69.4495
59	T	CG2	21.7842
59	T	H	8.5618
59	T	HA	4.0565
59	T	HB	4.2648
59	T	HG2	1.2589
59	T	N	114.064
60	D	C	176.684
60	D	CA	54.9196
60	D	CB	41.3581
60	D	CG	179.937
60	D	H	8.0154
60	D	HA	4.5062
60	D	HB2	2.5662
60	D	HB3	2.5775
60	D	N	121.569
61	R	C	176.947
61	R	CA	55.3195
61	R	CB	31.6255
61	R	CD	43.3186
61	R	CG	26.6493
61	R	CZ	160.178
61	R	H	8.5343
61	R	HA	4.5836
61	R	HB2	1.8299
61	R	HB3	1.6578
61	R	HD2	3.0988
61	R	HD3	3.023
61	R	HE	7.1881
61	R	HG2	1.6182
61	R	HG3	1.5383
61	R	N	122.688
62	S	C	176.427
62	S	CA	61.9478
62	S	CB	62.7636
62	S	H	8.6527
62	S	HA	4.0187
62	S	HB2	3.7153
62	S	HB3	3.6265
62	S	N	117.101
63	V	C	178.572
63	V	CA	66.0816
63	V	CB	31.358
63	V	CG1	21.4952
63	V	CG2	21.4922
63	V	H	7.7783
63	V	HA	3.7171
63	V	HB	2.0673
63	V	HG1	0.7809
63	V	HG2	0.8675
63	V	N	120.06
64	L	C	178.223
64	L	CA	57.4035
64	L	CB	41.6312
64	L	CD1	24.6629
64	L	CD2	23.903
64	L	CG	27.0469
64	L	H	7.3386
64	L	HA	4.0649
64	L	HB2	1.6988
64	L	HB3	1.5144
64	L	HD1	0.8415
64	L	HD2	0.8019
64	L	HG	1.6034
64	L	N	120.971
65	V	C	177.498
65	V	CA	64.72
65	V	CB	31.5707
65	V	CG1	22.24
65	V	CG2	22.1809
65	V	H	7.7798
65	V	HA	4.0007
65	V	HB	2.1526
65	V	HG1	0.9931
65	V	HG2	0.8831
65	V	N	114.934
66	W	C	176.668
66	W	CA	57.8546
66	W	CB	29.2191
66	W	CD1	126.249
66	W	CD2	129.23
66	W	CE2	138.71
66	W	CG	111.091
66	W	H	8.3877
66	W	HA	4.5172
66	W	HB2	3.3507
66	W	HB3	3.0758
66	W	HD1	7.1943
66	W	HE1	10.1563
66	W	HE3	7.5548
66	W	N	118.757
67	M	C	174.656
67	M	CA	60.0139
67	M	CB	30.3365
67	M	CE	17.2367
67	M	CG	32.2453
67	M	H	7.6518
67	M	HA	4.2521
67	M	HB2	2.2128
67	M	HB3	2.0349
67	M	HE	1.9791
67	M	HG2	2.5924
67	M	HG3	2.345
67	M	N	120.294
68	P	C	179.075
68	P	CA	66.1643
68	P	CB	31.1274
68	P	CD	50.3327
68	P	CG	27.8538
68	P	HA	4.2951
68	P	HB2	2.1518
68	P	HB3	2.1042
68	P	HD2	3.8608
68	P	HD3	3.6135
68	P	HG2	2.0291
68	P	HG3	2.0462
69	L	C	179.821
69	L	CA	57.975
69	L	CB	41.3598
69	L	CD1	24.3254
69	L	CD2	23.8909
69	L	CG	26.6476
69	L	H	7.4704
69	L	HA	4.0164
69	L	HB2	1.5582
69	L	HB3	1.3942
69	L	HD1	0.6833
69	L	HD2	0.7876
69	L	HG	1.0569
69	L	N	117.633
70	V	C	178.266
70	V	CA	66.6507
70	V	CB	31.6176
70	V	CG1	22.4495
70	V	CG2	22.1778
70	V	H	7.5234
70	V	HA	3.6194
70	V	HB	2.2783
70	V	HG1	1.1183
70	V	HG2	1.0807
70	V	N	119.925
71	V	C	178.338
71	V	CA	66.8188
71	V	CB	31.2172
71	V	CG1	22.1423
71	V	CG2	22.8726
71	V	H	8.3274
71	V	HA	3.5597
71	V	HB	2.1453
71	V	HG1	0.9542
71	V	HG2	1.0017
71	V	N	119.489
72	I	C	178.695
72	I	CA	64.5368
72	I	CB	37.4585
72	I	CD1	12.458
72	I	CG1	28.5254
72	I	CG2	17.5129
72	I	H	8.3233
72	I	HA	3.7764
72	I	HB	1.8848
72	I	HD1	0.9816
72	I	HG2	0.8588
72	I	HG12	1.4521
72	I	HG13	1.058
72	I	N	118.82
73	G	C	176.451
73	G	CA	47.0394
73	G	H	8.2432
73	G	HA	3.8261
73	G	HA2	3.78
73	G	HA3	3.8109
73	G	N	107.903
74	L	C	179.988
74	L	CA	57.9786
74	L	CB	41.423
74	L	CD1	25.0754
74	L	CD2	23.5072
74	L	CG	25.4996
74	L	H	8.4495
74	L	HA	4.0449
74	L	HB2	1.9202
74	L	HB3	1.5505
74	L	HD1	1.0031
74	L	HD2	0.8022
74	L	HG	1.8168
74	L	N	121.331
75	M	C	178.799
75	M	CA	57.1988
75	M	CB	31.0734
75	M	CE	17.0298
75	M	CG	32.383
75	M	H	8.2831
75	M	HA	4.2371
75	M	HB2	2.052
75	M	HB3	2.0736
75	M	HE	1.8963
75	M	HG2	2.6319
75	M	HG3	2.4371
75	M	N	118.026
76	I	C	178.354
76	I	CA	64.2461
76	I	CB	37.2979
76	I	CD1	11.0476
76	I	CG1	28.7646
76	I	CG2	17.1298
76	I	H	8.2941
76	I	HA	3.7807
76	I	HB	1.9755
76	I	HD1	0.8901
76	I	HG2	0.8752
76	I	HG12	1.438
76	I	HG13	1.1329
76	I	N	120.406
77	L	C	179.358
77	L	CA	58.3804
77	L	CB	41.5363
77	L	CD1	24.3215
77	L	CD2	24.8257
77	L	CG	26.7281
77	L	H	8.365
77	L	HA	3.9835
77	L	HB2	1.74
77	L	HB3	1.6079
77	L	HD1	0.859
77	L	HD2	0.7891
77	L	HG	1.4714
77	L	N	119.53
78	R	C	178.547
78	R	CA	59.6155
78	R	CB	29.9673
78	R	CD	43.4388
78	R	CG	27.3881
78	R	CZ	160.133
78	R	H	8.4333
78	R	HA	3.9585
78	R	HB2	1.9716
78	R	HB3	1.8805
78	R	HD2	3.2467
78	R	HD3	3.0952
78	R	HE	7.2836
78	R	HG2	1.6874
78	R	HG3	1.8086
78	R	N	119.019
79	G	C	176.149
79	G	CA	47.4381
79	G	H	8.4994
79	G	HA	3.8646
79	G	HA2	3.9205
79	G	HA3	3.7547
79	G	N	107.136
80	I	C	178.687
80	I	CA	64.7757
80	I	CB	37.6666
80	I	CD1	13.9294
80	I	CG1	26.8804
80	I	CG2	17.8924
80	I	H	8.5031
80	I	HA	3.9831
80	I	HB	2.0338
80	I	HD1	0.8744
80	I	HG2	0.9492
80	I	HG12	1.447
80	I	HG13	1.0491
80	I	N	119.295
81	T	C	176.498
81	T	CA	65.4189
81	T	CB	68.7553
81	T	CG2	21.8023
81	T	H	8.4632
81	T	HA	4.0856
81	T	HB	4.2353
81	T	HG2	1.1822
81	T	N	117.151
82	S	C	176.305
82	S	CA	62.5212
82	S	CB	62.9265
82	S	H	8.5918
82	S	HA	4.1486
82	S	HB2	3.9943
82	S	HB3	3.9226
82	S	N	117.41
83	Y	C	178.396
83	Y	CA	60.3076
83	Y	CB	38.0651
83	Y	CD1	132.581
83	Y	CD2	132.154
83	Y	CE1	117.543
83	Y	CE2	117.811
83	Y	CG	131.19
83	Y	CZ	161.21
83	Y	H	8.6041
83	Y	HA	4.494
83	Y	HB2	2.977
83	Y	HB3	2.9477
83	Y	HD1	7.0711
83	Y	HD2	6.9427
83	Y	HE1	6.7985
83	Y	HE2	7.0687
83	Y	N	121.702
84	V	C	178.388
84	V	CA	66.5463
84	V	CB	31.542
84	V	CG1	22.1056
84	V	CG2	22.0272
84	V	H	8.5368
84	V	HA	3.5717
84	V	HB	2.0904
84	V	HG1	0.9331
84	V	HG2	0.7437
84	V	N	119.289
85	S	C	176.074
85	S	CA	62.4161
85	S	CB	62.9188
85	S	H	8.5683
85	S	HA	4.1968
85	S	HB2	3.9742
85	S	HB3	3.9064
85	S	N	115.824
86	S	C	176.639
86	S	CA	62.47
86	S	CB	63.1377
86	S	H	8.6062
86	S	HA	4.1867
86	S	HB2	4.1165
86	S	HB3	3.979
86	S	N	117.411
87	Y	C	178.596
87	Y	CA	61.7366
87	Y	CB	38.4209
87	Y	CD1	132.662
87	Y	CD2	132.922
87	Y	CE1	117.586
87	Y	CE2	117.863
87	Y	CG	131.045
87	Y	CZ	160.559
87	Y	H	8.7899
87	Y	HA	4.2132
87	Y	HB2	2.8949
87	Y	HB3	2.8361
87	Y	HD1	7.0589
87	Y	HD2	6.8907
87	Y	HE1	6.7576
87	Y	HE2	7.0364
87	Y	N	121.632
88	C	C	176.245
88	C	CA	63.7703
88	C	CB	26.8237
88	C	H	8.4417
88	C	HA	4.1793
88	C	HB2	2.8426
88	C	HB3	2.8525
88	C	N	118.648
89	I	C	178.326
89	I	CA	63.5442
89	I	CB	36.1761
89	I	CD1	11.5464
89	I	CG1	28.4313
89	I	CG2	17.4446
89	I	H	8.5358
89	I	HA	3.7516
89	I	HB	2.0456
89	I	HD1	0.776
89	I	HG2	0.8602
89	I	HG12	1.3674
89	I	HG13	1.1981
89	I	N	120.391
90	S	C	176.091
90	S	CA	62.4762
90	S	CB	62.5648
90	S	H	8.3403
90	S	HA	4.0515
90	S	HB2	3.8455
90	S	HB3	3.7389
90	S	N	115.172
91	W	C	177.886
91	W	CA	61.0583
91	W	CB	28.9885
91	W	CD1	127.2
91	W	CD2	127.307
91	W	CE2	138.733
91	W	CG	111.634
91	W	H	8.0601
91	W	HA	4.2326
91	W	HB2	3.2519
91	W	HB3	3.141
91	W	HD1	6.7189
91	W	HE1	9.8717
91	W	HE3	7.5423
91	W	N	123.01
92	V	C	177.561
92	V	CA	66.444
92	V	CB	31.4208
92	V	CG1	22.2402
92	V	CG2	22.6868
92	V	H	8.3887
92	V	HA	2.8839
92	V	HB	2.0919
92	V	HG1	0.9789
92	V	HG2	1.0626
92	V	N	119.576
93	S	C	176.367
93	S	CA	62.2256
93	S	CB	62.6764
93	S	H	8.494
93	S	HA	3.9813
93	S	HB2	3.8988
93	S	HB3	3.7178
93	S	N	115.597
94	G	C	175.562
94	G	CA	47.7195
94	G	H	8.6564
94	G	HA	3.5287
94	G	HA2	3.7732
94	G	HA3	3.6087
94	G	N	108.423
95	K	C	178.971
95	K	CA	59.2916
95	K	CB	31.3773
95	K	CD	29.2219
95	K	CE	42.0103
95	K	CG	25.2986
95	K	H	7.9452
95	K	HA	3.6162
95	K	HB2	1.3179
95	K	HB3	1.1953
95	K	HD2	1.0358
95	K	HD3	1.2337
95	K	HE2	3.4717
95	K	HE3	3.1425
95	K	HG2	0.9586
95	K	HG3	0.8337
95	K	HZ	7.4117
95	K	N	121.105
96	V	C	177.773
96	V	CA	67.1599
96	V	CB	31.293
96	V	CG1	22.1948
96	V	CG2	22.7485
96	V	H	8.3586
96	V	HA	3.5144
96	V	HB	2.0799
96	V	HG1	0.902
96	V	HG2	0.9507
96	V	N	120.339
97	V	C	177.274
97	V	CA	67.0275
97	V	CB	31.2373
97	V	CG1	21.919
97	V	CG2	22.4719
97	V	H	8.2219
97	V	HA	3.4037
97	V	HB	2.1563
97	V	HG1	0.8954
97	V	HG2	0.7836
97	V	N	119.675
98	M	C	178.324
98	M	CA	59.4155
98	M	CB	32.8412
98	M	CE	17.2646
98	M	CG	32.3914
98	M	H	8.4098
98	M	HA	3.9392
98	M	HB2	2.0845
98	M	HB3	1.9062
98	M	HE	1.99
98	M	HG2	2.5372
98	M	HG3	2.3608
98	M	N	118.363
99	T	C	176.693
99	T	CA	66.578
99	T	CB	68.8274
99	T	CG2	22.0941
99	T	H	8.2226
99	T	HA	4.0635
99	T	HB	4.1748
99	T	HG2	1.2419
99	T	N	114.78
100	M	C	177.683
100	M	CA	58.9427
100	M	CB	32.6641
100	M	CE	17.1153
100	M	CG	32.3158
100	M	H	8.3456
100	M	HA	4.0913
100	M	HB2	2.1797
100	M	HB3	1.9724
100	M	HE	1.9699
100	M	HG2	2
100	M	HG3	2.2701
100	M	N	121.282
101	R	C	178.175
101	R	CA	60.0319
101	R	CB	30.2287
101	R	CD	43.5017
101	R	CG	27.929
101	R	CZ	159.852
101	R	H	8.6832
101	R	HA	4.059
101	R	HB2	1.933
101	R	HB3	1.8389
101	R	HD2	3.2843
101	R	HD3	3.1936
101	R	HE	7.9738
101	R	HG2	1.653
101	R	HG3	1.7299
101	R	N	119.006
102	R	C	178.223
102	R	CA	59.875
102	R	CB	30.2018
102	R	CD	43.2742
102	R	CG	27.4139
102	R	CZ	160.844
102	R	H	8.4902
102	R	HA	4.2073
102	R	HB2	1.9871
102	R	HB3	1.9382
102	R	HD2	3.2448
102	R	HD3	3.1882
102	R	HE	7.2132
102	R	HG2	1.6957
102	R	HG3	1.8549
102	R	N	119.076
103	R	C	178.745
103	R	CA	59.7095
103	R	CB	29.9512
103	R	CD	43.3747
103	R	CG	27.5311
103	R	CZ	160.04
103	R	H	8.3233
103	R	HA	3.9738
103	R	HB2	1.848
103	R	HB3	1.8852
103	R	HD2	3.0247
103	R	HD3	3.1118
103	R	HE	7.225
103	R	HG2	1.598
103	R	HG3	1.7712
103	R	N	119.163
104	L	C	178.956
104	L	CA	58.3671
104	L	CB	41.77
104	L	CD1	25.113
104	L	CD2	24.4621
104	L	CG	26.6552
104	L	H	8.4098
104	L	HA	3.9251
104	L	HB2	1.7316
104	L	HB3	1.5202
104	L	HD1	0.6549
104	L	HD2	0.7953
104	L	HG	1.4772
104	L	N	120.274
105	F	C	176.835
105	F	CA	61.9744
105	F	CB	39.2914
105	F	CD1	131.405
105	F	CD2	131.844
105	F	CE1	130.469
105	F	CE2	130.963
105	F	CG	139.094
105	F	CZ	129.3
105	F	H	8.7129
105	F	HA	3.794
105	F	HB2	2.3132
105	F	HB3	2.5173
105	F	HD1	6.978
105	F	HD2	6.8718
105	F	HE1	6.9716
105	F	HE2	7.1527
105	F	HZ	7.2342
105	F	N	120.483
106	G	C	175.768
106	G	CA	47.4086
106	G	H	8.2265
106	G	HA	3.6716
106	G	HA2	3.8368
106	G	HA3	3.6994
106	G	N	107.247
107	H	C	177.708
107	H	CA	58.5117
107	H	CB	29.4553
107	H	CD2	119.47
107	H	CE1	136.807
107	H	CG	132.529
107	H	H	8.2195
107	H	HA	4.1338
107	H	HB2	3.2895
107	H	HB3	3.0475
107	H	HD2	7.0425
107	H	HE1	7.8052
107	H	N	118.493
108	M	C	178.029
108	M	CA	59.0228
108	M	CB	33.227
108	M	CE	17.0857
108	M	CG	32.4489
108	M	H	8.0946
108	M	HA	3.8748
108	M	HB2	1.8573
108	M	HB3	1.9106
108	M	HE	1.8282
108	M	HG2	2.5979
108	M	HG3	2.466
108	M	N	119.321
109	M	C	175.481
109	M	CA	56.3328
109	M	CB	32.3744
109	M	CE	17.0039
109	M	CG	32.6103
109	M	H	7.6847
109	M	HA	4.0281
109	M	HB2	1.8783
109	M	HB3	1.1323
109	M	HE	1.2749
109	M	HG2	2.034
109	M	HG3	2.0164
109	M	N	115.285
110	G	C	173.035
110	G	CA	44.8255
110	G	H	7.3838
110	G	HA	3.8715
110	G	HA2	3.9943
110	G	HA3	3.8257
110	G	N	105.743
111	M	C	174.181
111	M	CA	52.496
111	M	CB	34.0619
111	M	CE	17.4142
111	M	CG	32.0383
111	M	H	7.5354
111	M	HA	4.7494
111	M	HB2	2.0011
111	M	HB3	1.5571
111	M	HE	1.3536
111	M	HG2	2.6007
111	M	HG3	2.2947
111	M	N	120.24
112	P	C	177.61
112	P	CA	62.8378
112	P	CB	32.7231
112	P	CD	50.4325
112	P	CG	27.5842
112	P	HA	4.5115
112	P	HB2	2.1052
112	P	HB3	1.9108
112	P	HD2	3.7406
112	P	HD3	3.5942
112	P	HG2	2.0739
112	P	HG3	1.8692
113	V	C	176.45
113	V	CA	63.7513
113	V	CB	31.1987
113	V	CG1	22.1485
113	V	CG2	22.817
113	V	H	8.3303
113	V	HA	3.6872
113	V	HB	1.8125
113	V	HG1	0.5186
113	V	HG2	0.5607
113	V	N	119.05
114	S	C	176.295
114	S	CA	61.6369
114	S	CB	62.4583
114	S	H	7.9389
114	S	HA	4.7936
114	S	HB2	3.9908
114	S	HB3	3.9496
114	S	N	116.802
115	F	C	177.174
115	F	CA	61.8302
115	F	CB	39.2225
115	F	CD1	131.507
115	F	CD2	131.651
115	F	CE1	130.555
115	F	CE2	131.118
115	F	CG	138.786
115	F	CZ	130.287
115	F	H	7.9391
115	F	HA	4.0828
115	F	HB2	3.2493
115	F	HB3	3.0818
115	F	HD1	7.068
115	F	HD2	6.962
115	F	HE1	7.0009
115	F	HE2	7.1264
115	F	HZ	7.1775
115	F	N	120.852
116	F	C	177.362
116	F	CA	62.1502
116	F	CB	38.717
116	F	CD1	132.073
116	F	CD2	131.622
116	F	CE1	130.495
116	F	CE2	130.971
116	F	CG	139.162
116	F	CZ	129.728
116	F	H	8.0346
116	F	HA	3.917
116	F	HB2	3.0142
116	F	HB3	2.9737
116	F	HD1	7.0887
116	F	HD2	6.9883
116	F	HE1	7.0272
116	F	HE2	7.5698
116	F	HZ	7.0972
116	F	N	118.722
117	D	C	178.172
117	D	CA	56.2581
117	D	CB	40.6827
117	D	CG	179.408
117	D	H	8.2154
117	D	HA	4.516
117	D	HB2	2.9036
117	D	HB3	2.7233
117	D	N	115.74
118	K	C	176.707
118	K	CA	58.3479
118	K	CB	32.7242
118	K	CD	29.1246
118	K	CE	41.9912
118	K	CG	25.0708
118	K	H	7.9175
118	K	HA	4.0516
118	K	HB2	1.7958
118	K	HB3	1.8355
118	K	HD2	1.5531
118	K	HD3	1.6768
118	K	HE2	3.4862
118	K	HE3	3.1931
118	K	HG2	1.5141
118	K	HG3	1.4865
118	K	HZ	7.4482
118	K	N	119.738
119	Q	C	175.566
119	Q	CA	54.351
119	Q	CB	30.8353
119	Q	CD	179.911
119	Q	CG	34.2668
119	Q	H	7.7399
119	Q	HA	4.3272
119	Q	HB2	1.3747
119	Q	HB3	1.6388
119	Q	HE21	7.2654
119	Q	HE22	6.9828
119	Q	HG2	2.0592
119	Q	HG3	2.0535
119	Q	N	117.398
120	S	C	175.423
120	S	CA	58.3791
120	S	CB	63.9268
120	S	H	8.3564
120	S	HA	4.2962
120	S	HB2	3.9027
120	S	HB3	3.8384
120	S	N	119.025
121	T	C	175.864
121	T	CA	64.2831
121	T	CB	68.6668
121	T	CG2	22.1125
121	T	H	8.584
121	T	HA	4.0937
121	T	HB	4.1301
121	T	HG2	1.3048
121	T	N	118.978
122	G	C	175.44
122	G	CA	46.7558
122	G	H	8.5483
122	G	HA	3.9506
122	G	HA2	3.9102
122	G	HA3	3.8058
122	G	N	108.65
123	T	C	175.338
123	T	CA	61.527
123	T	CB	70.0831
123	T	CG2	21.1897
123	T	H	7.4327
123	T	HA	4.4578
123	T	HB	4.1461
123	T	HG2	1.1654
123	T	N	110.996
124	L	C	179.077
124	L	CA	57.8935
124	L	CB	40.9974
124	L	CD1	24.6316
124	L	CD2	23.8237
124	L	CG	26.7281
124	L	H	7.4653
124	L	HA	4.0615
124	L	HB2	1.5648
124	L	HB3	1.4267
124	L	HD1	0.8764
124	L	HD2	0.3506
124	L	HG	1.5648
124	L	N	124.106
125	L	C	178.317
125	L	CA	58.0616
125	L	CB	41.8647
125	L	CD1	24.88
125	L	CD2	24.4252
125	L	CG	26.8603
125	L	H	7.6384
125	L	HA	4.0944
125	L	HB2	1.8929
125	L	HB3	1.5166
125	L	HD1	0.8557
125	L	HD2	0.787
125	L	HG	1.4828
125	L	N	119.165
126	S	C	175.263
126	S	CA	60.5325
126	S	CB	62.9456
126	S	H	7.5255
126	S	HA	4.2741
126	S	HB2	4.0018
126	S	HB3	3.9482
126	S	N	114.377
127	R	C	176.036
127	R	CA	55.3585
127	R	CB	30.3427
127	R	CD	43.2494
127	R	CG	27.5864
127	R	CZ	160.131
127	R	H	7.5463
127	R	HA	4.6951
127	R	HB2	1.8969
127	R	HB3	1.8169
127	R	HD2	3.2474
127	R	HD3	3.1784
127	R	HE	7.3751
127	R	HG2	1.5984
127	R	HG3	1.7388
127	R	N	118.487
128	I	C	176.296
128	I	CA	62.8205
128	I	CB	40.4442
128	I	CD1	14.5323
128	I	CG1	28.62
128	I	CG2	17.8655
128	I	H	7.313
128	I	HA	4.498
128	I	HB	2.0079
128	I	HD1	0.858
128	I	HG2	0.9137
128	I	HG12	1.3299
128	I	HG13	1.1577
128	I	N	116.374
129	T	C	175.203
129	T	CA	63.6308
129	T	CB	70.3869
129	T	CG2	21.9088
129	T	H	8.1633
129	T	HA	4.5033
129	T	HB	4.3647
129	T	HG2	1.2479
129	T	N	109.623
130	Y	C	177.152
130	Y	CA	60.4204
130	Y	CB	39.3215
130	Y	CD1	132.693
130	Y	CD2	133.118
130	Y	CE1	117.524
130	Y	CE2	117.695
130	Y	CG	130.654
130	Y	CZ	160.107
130	Y	H	7.7418
130	Y	HA	4.7343
130	Y	HB2	3.021
130	Y	HB3	2.9205
130	Y	HD1	6.9865
130	Y	HD2	7.0788
130	Y	HE1	6.7873
130	Y	HE2	7.1286
130	Y	N	120.292
131	D	C	178.137
131	D	CA	57.4844
131	D	CB	41.0404
131	D	CG	179.498
131	D	H	7.9141
131	D	HA	3.9849
131	D	HB2	2.6605
131	D	HB3	2.5849
131	D	N	120.531
132	S	C	176.009
132	S	CA	63.3985
132	S	CB	62.522
132	S	H	8.1043
132	S	HA	4.0401
132	S	HB2	3.959
132	S	HB3	3.6889
132	S	N	115.472
133	E	C	178.707
133	E	CA	59.2451
133	E	CB	29.0378
133	E	CD	183.166
133	E	CG	36.5687
133	E	H	7.8377
133	E	HA	4.0517
133	E	HB2	2.1854
133	E	HB3	2.038
133	E	HG2	2.3094
133	E	HG3	2.3086
133	E	N	121.602
134	Q	C	178.097
134	Q	CA	59.062
134	Q	CB	28.1628
134	Q	CD	179.88
134	Q	CG	34.2157
134	Q	H	8.1927
134	Q	HA	3.8148
134	Q	HB2	1.762
134	Q	HB3	1.7578
134	Q	HE21	7.2388
134	Q	HE22	6.9895
134	Q	HG2	2.0305
134	Q	HG3	2.1052
134	Q	N	119.156
135	V	C	177.555
135	V	CA	66.5927
135	V	CB	31.2085
135	V	CG1	22.9601
135	V	CG2	23.0522
135	V	H	8.2108
135	V	HA	3.5184
135	V	HB	2.0397
135	V	HG1	0.8808
135	V	HG2	0.7296
135	V	N	118.538
136	A	C	179.297
136	A	CA	55.5232
136	A	CB	18.1596
136	A	H	8.1306
136	A	HA	3.8952
136	A	HB	1.395
136	A	HB2	1.7779
136	A	HB3	1.4269
136	A	N	123.088
137	S	C	177.105
137	S	CA	62.0124
137	S	CB	62.78
137	S	H	8.3988
137	S	HA	4.0946
137	S	HB2	3.9541
137	S	HB3	3.7874
137	S	N	113.581
138	S	C	176.476
138	S	CA	62.2878
138	S	CB	62.3695
138	S	H	8.4104
138	S	HA	4.1337
138	S	HB2	3.8124
138	S	HB3	3.7203
138	S	N	117.101
139	S	C	176.391
139	S	CA	62.379
139	S	CB	62.698
139	S	H	8.3435
139	S	HA	3.7732
139	S	HB2	3.787
139	S	HB3	3.7124
139	S	N	117.516
140	S	C	176.197
140	S	CA	62.2726
140	S	CB	62.677
140	S	H	8.4524
140	S	HA	4.1623
140	S	HB2	4.0386
140	S	HB3	3.8309
140	S	N	117.149
141	G	C	176.667
141	G	CA	47.4356
141	G	H	8.5831
141	G	HA	3.7709
141	G	HA2	3.8728
141	G	HA3	3.6649
141	G	N	110.254
142	A	C	180.035
142	A	CA	55.239
142	A	CB	18.0659
142	A	H	8.3762
142	A	HA	4.0539
142	A	HB	1.6174
142	A	HB2	1.8852
142	A	HB3	1.4414
142	A	N	124.516
143	L	C	178.76
143	L	CA	57.9341
143	L	CB	41.624
143	L	CD1	24.9405
143	L	CD2	24.4636
143	L	CG	26.7924
143	L	H	8.4621
143	L	HA	4.0992
143	L	HB2	1.8986
143	L	HB3	1.6093
143	L	HD1	0.8918
143	L	HD2	0.8635
143	L	HG	1.5171
143	L	N	119.273
144	I	C	178.206
144	I	CA	64.9239
144	I	CB	37.5501
144	I	CD1	14.1861
144	I	CG1	26.6769
144	I	CG2	17.8311
144	I	H	8.4361
144	I	HA	3.849
144	I	HB	2.0437
144	I	HD1	0.8224
144	I	HG2	0.9414
144	I	HG12	1.3542
144	I	HG13	1.1681
144	I	N	117.063
145	T	C	176.299
145	T	CA	66.6652
145	T	CB	68.5147
145	T	CG2	22.1271
145	T	H	8.3384
145	T	HA	3.9854
145	T	HB	4.2237
145	T	HG2	1.2222
145	T	N	117.483
146	V	C	179.019
146	V	CA	66.5424
146	V	CB	31.6046
146	V	CG1	21.9823
146	V	CG2	21.846
146	V	H	8.4148
146	V	HA	3.6719
146	V	HB	2.1526
146	V	HG1	0.9656
146	V	HG2	0.9459
146	V	N	121.048
147	V	C	178.179
147	V	CA	66.7416
147	V	CB	31.6494
147	V	CG1	21.9649
147	V	CG2	22.5094
147	V	H	8.3138
147	V	HA	3.6039
147	V	HB	2.0737
147	V	HG1	0.9585
147	V	HG2	1.0039
147	V	N	119.259
148	R	C	178.831
148	R	CA	59.8796
148	R	CB	29.9678
148	R	CD	43.4639
148	R	CG	26.8344
148	R	CZ	160.287
148	R	H	8.3507
148	R	HA	4.0303
148	R	HB2	1.9356
148	R	HB3	1.8804
148	R	HD2	3.2441
148	R	HD3	3.1433
148	R	HE	7.3042
148	R	HG2	1.6947
148	R	HG3	1.7498
148	R	N	119.724
149	E	C	178.826
149	E	CA	58.6942
149	E	CB	28.5075
149	E	CD	182.725
149	E	CG	36.3863
149	E	H	7.9157
149	E	HA	4.169
149	E	HB2	2.1467
149	E	HB3	2.003
149	E	HG2	2.4346
149	E	HG3	2.3678
149	E	N	117.992
150	G	C	176.355
150	G	CA	47.4122
150	G	H	8.48
150	G	HA	3.758
150	G	HA2	3.9086
150	G	HA3	3.7922
150	G	N	108.567
151	A	C	180.363
151	A	CA	55.2318
151	A	CB	17.922
151	A	H	8.4193
151	A	HA	4.0751
151	A	HB	1.53
151	A	HB2	1.8077
151	A	HB3	1.5087
151	A	N	124.277
152	S	C	176.479
152	S	CA	62.2822
152	S	CB	63.1342
152	S	H	8.3418
152	S	HA	4.0685
152	S	HB2	3.9407
152	S	HB3	3.8758
152	S	N	113.215
153	I	C	178.343
153	I	CA	64.774
153	I	CB	37.525
153	I	CD1	13.8161
153	I	CG1	27.0646
153	I	CG2	18.2223
153	I	H	8.3404
153	I	HA	3.6197
153	I	HB	1.8906
153	I	HD1	0.8332
153	I	HG2	0.8484
153	I	HG12	1.3608
153	I	HG13	1.0474
153	I	N	120.371
154	I	C	178.766
154	I	CA	64.2162
154	I	CB	37.1155
154	I	CD1	11.5694
154	I	CG1	28.1865
154	I	CG2	17.4107
154	I	H	8.4036
154	I	HA	3.9118
154	I	HB	1.982
154	I	HD1	0.8142
154	I	HG2	0.901
154	I	HG12	1.3306
154	I	HG13	1.1589
154	I	N	120.414
155	G	C	175.789
155	G	CA	47.7275
155	G	H	8.42
155	G	HA	3.8061
155	G	HA2	3.7956
155	G	HA3	3.8337
155	G	N	107.369
156	L	C	178.809
156	L	CA	58.2538
156	L	CB	41.098
156	L	CD1	25.2911
156	L	CD2	24.0241
156	L	CG	25.5864
156	L	H	8.3573
156	L	HA	3.8794
156	L	HB2	1.5555
156	L	HB3	1.2423
156	L	HD1	0.779
156	L	HD2	0.7813
156	L	HG	1.7436
156	L	N	121.946
157	F	C	178.595
157	F	CA	59.648
157	F	CB	38.1817
157	F	CD1	130.514
157	F	CD2	131.242
157	F	CE1	130.897
157	F	CE2	131.089
157	F	CG	138.704
157	F	CZ	130.509
157	F	H	8.191
157	F	HA	4.7036
157	F	HB2	3.2271
157	F	HB3	2.8969
157	F	HD1	7.1322
157	F	HD2	7.0065
157	F	HE1	7.1832
157	F	HE2	7.6025
157	F	HZ	7.1124
157	F	N	118.543
158	I	C	178.854
158	I	CA	64.2146
158	I	CB	37.5128
158	I	CD1	10.8369
158	I	CG1	28.1748
158	I	CG2	17.4053
158	I	H	8.5793
158	I	HA	3.8532
158	I	HB	2.001
158	I	HD1	0.879
158	I	HG2	0.8701
158	I	HG12	1.2873
158	I	HG13	1.1773
158	I	N	119.692
159	M	C	178.375
159	M	CA	59.3436
159	M	CB	32.5513
159	M	CE	17.3625
159	M	CG	32.2378
159	M	H	8.631
159	M	HA	3.8415
159	M	HB2	2.1624
159	M	HB3	2.0067
159	M	HE	2.0294
159	M	HG2	2.2344
159	M	HG3	2.0962
159	M	N	119.244
160	M	C	177.986
160	M	CA	59.4639
160	M	CB	32.6063
160	M	CE	17.0337
160	M	CG	32.4681
160	M	H	8.5011
160	M	HA	4.1095
160	M	HB2	2.1415
160	M	HB3	2.1223
160	M	HE	1.9697
160	M	HG2	2.6239
160	M	HG3	2.3648
160	M	N	117.945
161	F	C	177.279
161	F	CA	60.5839
161	F	CB	38.9592
161	F	CD1	131.509
161	F	CD2	131.46
161	F	CE1	130.687
161	F	CE2	131.012
161	F	CG	138.988
161	F	CZ	130.376
161	F	H	8.7513
161	F	HA	4.3169
161	F	HB2	3.1646
161	F	HB3	3.1852
161	F	HD1	7.2429
161	F	HD2	7.1195
161	F	HE1	6.9467
161	F	HE2	7.6332
161	F	HZ	7.2261
161	F	N	117.828
162	Y	C	176.844
162	Y	CA	60.0053
162	Y	CB	38.3841
162	Y	CD1	132.825
162	Y	CD2	132.919
162	Y	CE1	117.699
162	Y	CE2	117.717
162	Y	CG	130.996
162	Y	CZ	160.66
162	Y	H	8.0143
162	Y	HA	4.4271
162	Y	HB2	2.9267
162	Y	HB3	2.8565
162	Y	HD1	7.0275
162	Y	HD2	6.7773
162	Y	HE1	6.619
162	Y	HE2	7.1352
162	Y	N	118.613
163	Y	C	176.347
163	Y	CA	58.9288
163	Y	CB	39.1878
163	Y	CD1	132.417
163	Y	CD2	132.838
163	Y	CE1	117.684
163	Y	CE2	117.698
163	Y	CG	130.4
163	Y	CZ	160.862
163	Y	H	7.9303
163	Y	HA	4.4014
163	Y	HB2	2.6895
163	Y	HB3	2.7492
163	Y	HD1	6.4666
163	Y	HD2	6.7573
163	Y	HE1	6.7621
163	Y	HE2	7.0492
163	Y	N	115.881
164	S	C	173.759
164	S	CA	57.9219
164	S	CB	63.7333
164	S	H	7.8508
164	S	HA	4.6847
164	S	HB2	3.7431
164	S	HB3	3.4913
164	S	N	112.921
165	W	C	177.603
165	W	CA	59.285
165	W	CB	28.8338
165	W	CD1	126.447
165	W	CD2	128.112
165	W	CE2	139.106
165	W	CG	111.468
165	W	H	9.077
165	W	HA	4.3349
165	W	HB2	3.2833
165	W	HB3	2.9799
165	W	HD1	7.206
165	W	HE1	10.0805
165	W	HE3	7.5028
165	W	N	125.081
166	Q	C	177.87
166	Q	CA	59.5561
166	Q	CB	27.7108
166	Q	CD	180.046
166	Q	CG	34.36
166	Q	H	7.5238
166	Q	HA	3.3644
166	Q	HB2	1.796
166	Q	HB3	1.5931
166	Q	HE21	7.0448
166	Q	HE22	6.9027
166	Q	HG2	1.8966
166	Q	HG3	1.1583
166	Q	N	120.753
167	L	C	178.741
167	L	CA	57.8222
167	L	CB	41.4418
167	L	CD1	23.7581
167	L	CD2	24.7728
167	L	CG	26.8594
167	L	H	7.3973
167	L	HA	3.7666
167	L	HB2	1.4001
167	L	HB3	1.1399
167	L	HD1	0.4521
167	L	HD2	0.2851
167	L	HG	1.2153
167	L	N	119.136
168	S	C	175.706
168	S	CA	62.2739
168	S	CB	62.446
168	S	H	7.3771
168	S	HA	3.8589
168	S	HB2	3.9611
168	S	HB3	3.4375
168	S	N	115.286
169	I	C	178.426
169	I	CA	64.2625
169	I	CB	37.7054
169	I	CD1	13.2273
169	I	CG1	29.2632
169	I	CG2	17.696
169	I	H	7.85
169	I	HA	3.9214
169	I	HB	1.9532
169	I	HD1	0.857
169	I	HG2	0.71
169	I	HG12	1.3672
169	I	HG13	1.1051
169	I	N	121.508
170	I	C	178.191
170	I	CA	65.0332
170	I	CB	37.5749
170	I	CD1	13.6315
170	I	CG1	28.6427
170	I	CG2	17.1697
170	I	H	7.9127
170	I	HA	3.5088
170	I	HB	1.7568
170	I	HD1	0.5956
170	I	HG2	0.3285
170	I	HG12	1.2758
170	I	HG13	0.7437
170	I	N	121.011
171	L	C	178.657
171	L	CA	57.5357
171	L	CB	41.4226
171	L	CD1	24.4985
171	L	CD2	23.8407
171	L	CG	25.8399
171	L	H	8.311
171	L	HA	3.9799
171	L	HB2	1.6332
171	L	HB3	1.4391
171	L	HD1	0.8357
171	L	HD2	0.461
[truncated: 4,932 more rows]

## Sheet: 8DMOB
NUM	RES	ATOMNAME	SHIFT
7	L	C	176.875
7	L	CA	55.5594
7	L	CB	41.2677
7	L	CD1	24.6917
7	L	CD2	23.553
7	L	CG	26.9985
7	L	H	8.265
7	L	HA	4.2339
7	L	HB2	1.7328
7	L	HB3	1.6442
7	L	HD1	0.8129
7	L	HD2	0.7165
7	L	HG	1.5573
7	L	N	119.546
8	S	C	175.983
8	S	CA	58.7571
8	S	CB	63.331
8	S	H	8.6814
8	S	HA	5.054
8	S	HB2	4.0444
8	S	HB3	3.9041
8	S	N	114.319
9	T	C	176.339
9	T	CA	65.9922
9	T	CB	68.9989
9	T	CG2	21.7674
9	T	H	8.129
9	T	HA	4.1841
9	T	HB	4.3215
9	T	HG2	1.2857
9	T	N	116.437
10	W	C	178.705
10	W	CA	61.0728
10	W	CB	28.7307
10	W	CD1	126.818
10	W	CD2	128.576
10	W	CE2	139.141
10	W	CG	111.681
10	W	H	8.0379
10	W	HA	4.4398
10	W	HB2	3.2096
10	W	HB3	3.1013
10	W	HD1	7.1245
10	W	HE1	9.9049
10	W	HE3	7.4847
10	W	N	122.004
11	Q	C	178.803
11	Q	CA	59.8092
11	Q	CB	27.9038
11	Q	CD	180.15
11	Q	CG	34.4904
11	Q	H	8.3864
11	Q	HA	4.2184
11	Q	HB2	2.148
11	Q	HB3	2.0595
11	Q	HE21	7.3636
11	Q	HE22	6.9723
11	Q	HG2	2.5097
11	Q	HG3	2.5522
11	Q	N	119.655
12	T	C	176.376
12	T	CA	66.6885
12	T	CB	68.3509
12	T	CG2	21.9412
12	T	H	7.899
12	T	HA	4.1042
12	T	HB	4.31
12	T	HG2	1.2423
12	T	N	116.939
13	F	C	178.446
13	F	CA	61.8427
13	F	CB	38.9525
13	F	CD1	131.361
13	F	CD2	131.239
13	F	CE1	130.653
13	F	CE2	131.003
13	F	CG	138.897
13	F	CZ	130.594
13	F	H	8.6204
13	F	HA	4.1064
13	F	HB2	2.9754
13	F	HB3	3.3081
13	F	HD1	6.9405
13	F	HD2	7.1903
13	F	HE1	6.8329
13	F	HE2	7.059
13	F	HZ	7.0511
13	F	N	121.239
14	R	C	178.891
14	R	CA	58.1886
14	R	CB	29.6963
14	R	CD	42.9439
14	R	CG	27.4866
14	R	CZ	160.132
14	R	H	8.9603
14	R	HA	4.5696
14	R	HB2	2.0384
14	R	HB3	1.9641
14	R	HD2	3.2676
14	R	HD3	3.5113
14	R	HE	7.2983
14	R	HG2	1.7085
14	R	HG3	1.8617
14	R	N	118.63
15	R	C	178.533
15	R	CA	59.3336
15	R	CB	30.0035
15	R	CD	43.3379
15	R	CG	27.172
15	R	CZ	160.115
15	R	H	8.2977
15	R	HA	4.2232
15	R	HB2	1.9742
15	R	HB3	2.0147
15	R	HD2	3.1095
15	R	HD3	2.8393
15	R	HE	7.2197
15	R	HG2	1.5797
15	R	HG3	1.7561
15	R	N	120.004
16	L	C	178.627
16	L	CA	56.9277
16	L	CB	41.3111
16	L	CD1	23.895
16	L	CD2	24.0115
16	L	CG	27.1126
16	L	H	7.7624
16	L	HA	4.1392
16	L	HB2	1.2984
16	L	HB3	1.2785
16	L	HD1	0.8348
16	L	HD2	0.4492
16	L	HG	1.5806
16	L	N	118.658
17	W	C	176.231
17	W	CA	62.4165
17	W	CB	27.2105
17	W	CD1	126.929
17	W	CD2	128.141
17	W	CE2	139.113
17	W	CG	111.678
17	W	H	7.8858
17	W	HA	4.4948
17	W	HB2	3.2237
17	W	HB3	3.1494
17	W	HD1	7.138
17	W	HE1	10.1791
17	W	HE3	7.481
17	W	N	121.244
18	P	C	179.102
18	P	CA	66.3863
18	P	CB	30.9571
18	P	CD	50.3797
18	P	CG	28.041
18	P	HA	4.3889
18	P	HB2	2.1623
18	P	HB3	2.0594
18	P	HD2	3.7183
18	P	HD3	3.5299
18	P	HG2	2.0145
18	P	HG3	1.9762
19	T	C	175.55
19	T	CA	65.881
19	T	CB	69.2636
19	T	CG2	21.8489
19	T	H	7.4534
19	T	HA	4.0654
19	T	HB	4.2177
19	T	HG2	1.1541
19	T	N	113.335
20	I	C	177.091
20	I	CA	61.498
20	I	CB	38.3788
20	I	CD1	13.4413
20	I	CG1	27.4749
20	I	CG2	17.7647
20	I	H	7.4484
20	I	HA	4.112
20	I	HB	1.7048
20	I	HD1	0.3937
20	I	HG2	0.8448
20	I	HG12	1.2891
20	I	HG13	0.8446
20	I	N	116.82
21	A	C	177.141
21	A	CA	56.261
21	A	CB	17.5788
21	A	H	7.572
21	A	HA	4.2924
21	A	HB	1.4554
21	A	HB2	1.7852
21	A	HB3	1.6134
21	A	N	122.64
22	P	C	177.536
22	P	CA	63.9236
22	P	CB	31.2505
22	P	CD	50.1588
22	P	CG	27.3348
22	P	HA	4.4482
22	P	HB2	1.8836
22	P	HB3	1.8595
22	P	HD2	3.2088
22	P	HD3	3.2475
22	P	HG2	1.5357
22	P	HG3	1.4939
23	F	C	176.887
23	F	CA	55.9887
23	F	CB	39.3817
23	F	CD1	131.35
23	F	CD2	131.007
23	F	CE1	130.871
23	F	CE2	131.033
23	F	CG	139.712
23	F	CZ	130.549
23	F	H	7.517
23	F	HA	5.184
23	F	HB2	3.1034
23	F	HB3	2.7948
23	F	HD1	6.9832
23	F	HD2	7.0593
23	F	HE1	7.2244
23	F	HE2	7.2216
23	F	HZ	7.0947
23	F	N	118.106
24	K	C	178.072
24	K	CA	59.3756
24	K	CB	32.3685
24	K	CD	29.0406
24	K	CE	41.8366
24	K	CG	24.6977
24	K	H	8.5228
24	K	HA	4.131
24	K	HB2	1.9174
24	K	HB3	1.7916
24	K	HD2	1.5451
24	K	HD3	1.6051
24	K	HE2	3.5107
24	K	HE3	3.1483
24	K	HG2	1.4939
24	K	HG3	1.5373
24	K	HZ	7.4892
24	K	N	120.806
25	A	C	180.169
25	A	CA	55.7636
25	A	CB	18.0356
25	A	H	8.7945
25	A	HA	4.2561
25	A	HB	1.5705
25	A	HB2	1.7962
25	A	HB3	1.546
25	A	N	123.444
26	G	C	176.715
26	G	CA	47.7862
26	G	H	8.2479
26	G	HA	4.0313
26	G	HA2	3.9578
26	G	HA3	4.0245
26	G	N	106.421
27	L	C	180.113
27	L	CA	58.3078
27	L	CB	41.3074
27	L	CD1	24.5737
27	L	CD2	23.7969
27	L	CG	26.9436
27	L	H	7.8339
27	L	HA	4.2187
27	L	HB2	1.8795
27	L	HB3	1.5314
27	L	HD1	0.8529
27	L	HD2	0.844
27	L	HG	1.5863
27	L	N	122.571
28	I	C	178.814
28	I	CA	64.1454
28	I	CB	37.3641
28	I	CD1	11.6701
28	I	CG1	28.0052
28	I	CG2	17.6838
28	I	H	8.6253
28	I	HA	3.9497
28	I	HB	2.0818
28	I	HD1	0.8465
28	I	HG2	0.9156
28	I	HG12	1.5242
28	I	HG13	1.2344
28	I	N	119.762
29	V	C	178.254
29	V	CA	66.6402
29	V	CB	31.5159
29	V	CG1	22.4738
29	V	CG2	21.9482
29	V	H	8.5358
29	V	HA	3.8095
29	V	HB	2.0953
29	V	HG1	1.0319
29	V	HG2	0.9951
29	V	N	120.291
30	A	C	180.41
30	A	CA	55.5276
30	A	CB	17.9602
30	A	H	8.4254
30	A	HA	4.272
30	A	HB	1.5417
30	A	HB2	1.8618
30	A	HB3	1.5667
30	A	N	121.587
31	G	C	176.73
31	G	CA	47.5591
31	G	H	8.4393
31	G	HA	3.9625
31	G	HA2	3.9064
31	G	HA3	3.8824
31	G	N	106.378
32	V	C	178.194
32	V	CA	66.5462
32	V	CB	31.5514
32	V	CG1	22.2639
32	V	CG2	22.1113
32	V	H	8.5611
32	V	HA	3.8377
32	V	HB	2.1035
32	V	HG1	1.011
32	V	HG2	0.9804
32	V	N	121.286
33	A	C	180.348
33	A	CA	55.4828
33	A	CB	17.7946
33	A	H	8.2745
33	A	HA	4.2991
33	A	HB	1.5336
33	A	HB2	1.8428
33	A	HB3	1.551
33	A	N	122.083
34	L	C	179.834
34	L	CA	58.2199
34	L	CB	41.4171
34	L	CD1	24.7713
34	L	CD2	23.6727
34	L	CG	26.9466
34	L	H	8.4399
34	L	HA	4.1697
34	L	HB2	1.8661
34	L	HB3	1.54
34	L	HD1	0.8549
34	L	HD2	0.8193
34	L	HG	1.7921
34	L	N	118.656
35	I	C	178.783
35	I	CA	65.5529
35	I	CB	37.626
35	I	CD1	13.6727
35	I	CG1	29.2442
35	I	CG2	16.8223
35	I	H	8.4486
35	I	HA	3.9095
35	I	HB	1.9599
35	I	HD1	0.8213
35	I	HG2	0.8966
35	I	HG12	1.3671
35	I	HG13	1.2678
35	I	N	120.284
36	L	C	179.78
36	L	CA	58.2599
36	L	CB	41.2023
36	L	CD1	24.2673
36	L	CD2	24.0893
36	L	CG	26.8766
36	L	H	8.4592
36	L	HA	4.1323
36	L	HB2	1.8196
36	L	HB3	1.5509
36	L	HD1	0.8671
36	L	HD2	0.8276
36	L	HG	1.5833
36	L	N	119.019
37	N	C	177.533
37	N	CA	56.7994
37	N	CB	38.0509
37	N	CG	176.372
37	N	H	8.2427
37	N	HA	4.4443
37	N	HB2	2.9431
37	N	HB3	2.8483
37	N	HD21	7.4678
37	N	HD22	7.1508
37	N	N	118.678
38	A	C	179.917
38	A	CA	55.3571
38	A	CB	17.9842
38	A	H	8.2408
38	A	HA	4.213
38	A	HB	1.5269
38	A	HB2	1.7833
38	A	HB3	1.5079
38	A	N	121.814
39	A	C	180.222
39	A	CA	55.4455
39	A	CB	18.3055
39	A	H	8.39
39	A	HA	4.2928
39	A	HB	1.5038
39	A	HB2	1.8001
39	A	HB3	1.5725
39	A	N	121.159
40	S	C	176.759
40	S	CA	61.8352
40	S	CB	62.7379
40	S	H	8.2238
40	S	HA	4.2389
40	S	HB2	3.956
40	S	HB3	3.9671
40	S	N	114.72
41	D	C	178.849
41	D	CA	57.811
41	D	CB	40.5814
41	D	CG	179.571
41	D	H	8.1487
41	D	HA	4.4895
41	D	HB2	2.8299
41	D	HB3	2.6882
41	D	N	122.511
42	T	C	176.568
42	T	CA	66.8019
42	T	CB	68.6795
42	T	CG2	21.8069
42	T	H	8.5437
42	T	HA	4.1267
42	T	HB	4.2135
42	T	HG2	1.1823
42	T	N	116.357
43	F	C	178.116
43	F	CA	61.7439
43	F	CB	39.0249
43	F	CD1	131.347
43	F	CD2	131.124
43	F	CE1	130.849
43	F	CE2	131.004
43	F	CG	138.649
43	F	CZ	130.605
43	F	H	8.6433
43	F	HA	4.3727
43	F	HB2	3.231
43	F	HB3	3.1457
43	F	HD1	7.068
43	F	HD2	6.9658
43	F	HE1	7.2771
43	F	HE2	7.5827
43	F	HZ	7.2079
43	F	N	120.656
44	M	C	179.091
44	M	CA	58.8746
44	M	CB	32.1903
44	M	CE	17.4012
44	M	CG	32.4891
44	M	H	8.4033
44	M	HA	4.2517
44	M	HB2	2.1589
44	M	HB3	2.1781
44	M	HE	1.9878
44	M	HG2	2.5999
44	M	HG3	2.4275
44	M	N	119.917
45	L	C	180.075
45	L	CA	57.9893
45	L	CB	41.3419
45	L	CD1	24.6927
45	L	CD2	23.3048
45	L	CG	27.1393
45	L	H	8.2184
45	L	HA	4.039
45	L	HB2	1.8146
45	L	HB3	1.3914
45	L	HD1	0.8535
45	L	HD2	0.7739
45	L	HG	1.5737
45	L	N	118.55
46	S	C	176.115
46	S	CA	61.4573
46	S	CB	62.5787
46	S	H	8.1569
46	S	HA	4.3005
46	S	HB2	3.8917
46	S	HB3	3.7761
46	S	N	114.947
47	L	C	178.363
47	L	CA	57.0816
47	L	CB	41.0568
47	L	CD1	24.9049
47	L	CD2	24.3703
47	L	CG	26.9085
47	L	H	7.5578
47	L	HA	3.9526
47	L	HB2	1.4485
47	L	HB3	1.7059
47	L	HD1	0.762
47	L	HD2	0.79
47	L	HG	1.5557
47	L	N	122.472
48	L	C	178.628
48	L	CA	57.5984
48	L	CB	41.8833
48	L	CD1	24.1012
48	L	CD2	24.4939
48	L	CG	26.9821
48	L	H	7.9469
48	L	HA	4.0556
48	L	HB2	1.8594
48	L	HB3	1.5724
48	L	HD1	0.8266
48	L	HD2	0.8375
48	L	HG	1.2223
48	L	N	119.893
49	K	C	176.831
49	K	CA	60.5556
49	K	CB	30.4094
49	K	CD	28.8407
49	K	CE	41.9307
49	K	CG	24.7017
49	K	H	7.5371
49	K	HA	4.0362
49	K	HB2	1.7051
49	K	HB3	1.5172
49	K	HD2	0.8896
49	K	HD3	1.2407
49	K	HE2	2.9807
49	K	HE3	2.8391
49	K	HG2	1.1609
49	K	HG3	0.8358
49	K	HZ	7.4945
49	K	N	120.682
50	P	C	179.28
50	P	CA	66.206
50	P	CB	31.0399
50	P	CD	50.2198
50	P	CG	28.0518
50	P	HA	4.252
50	P	HB2	2.1948
50	P	HB3	1.9816
50	P	HD2	3.6614
50	P	HD3	3.4408
50	P	HG2	1.9567
50	P	HG3	1.9096
51	L	C	178.254
51	L	CA	57.7476
51	L	CB	41.3546
51	L	CD1	24.2795
51	L	CD2	24.667
51	L	CG	26.8194
51	L	H	7.1813
51	L	HA	3.8579
51	L	HB2	1.6457
51	L	HB3	1.5546
51	L	HD1	0.7502
51	L	HD2	0.8254
51	L	HG	1.289
51	L	N	118.105
52	L	C	178.006
52	L	CA	56.5105
52	L	CB	42.2091
52	L	CD1	23.7172
52	L	CD2	23.6106
52	L	CG	26.9936
52	L	H	7.6764
52	L	HA	4.363
52	L	HB2	1.7727
52	L	HB3	1.5704
52	L	HD1	0.8214
52	L	HD2	0.7937
52	L	HG	1.5779
52	L	N	117.48
53	D	C	177.196
53	D	CA	56.1665
53	D	CB	41.6464
53	D	CG	179.203
53	D	H	7.5087
53	D	HA	4.5851
53	D	HB2	2.7883
53	D	HB3	2.5679
53	D	N	118.414
54	D	C	176.722
54	D	CA	53.7427
54	D	CB	41.6487
54	D	CG	179.544
54	D	H	7.8512
54	D	HA	4.6565
54	D	HB2	2.6586
54	D	HB3	2.6361
54	D	N	116.338
55	G	C	174.876
55	G	CA	46.4549
55	G	H	7.7221
55	G	HA	3.3809
55	G	HA2	3.6061
55	G	HA3	3.4617
55	G	N	108.644
56	F	C	176.829
56	F	CA	58.7326
56	F	CB	39.5962
56	F	CD1	131.752
56	F	CD2	131.503
56	F	CE1	130.836
56	F	CE2	130.9
56	F	CG	139.676
56	F	CZ	130.397
56	F	H	7.9434
56	F	HA	4.7258
56	F	HB2	2.8634
56	F	HB3	2.8578
56	F	HD1	6.9824
56	F	HD2	7.1051
56	F	HE1	7.2163
56	F	HE2	7.6979
56	F	HZ	7.2175
56	F	N	118.827
57	G	C	175.122
57	G	CA	47.3658
57	G	H	8.0358
57	G	HA	3.8199
57	G	HA2	3.9264
57	G	HA3	3.9246
57	G	N	108.876
58	K	C	177.091
58	K	CA	55.4861
58	K	CB	32.7029
58	K	CD	28.5383
58	K	CE	42.0236
58	K	CG	24.8157
58	K	H	7.7613
58	K	HA	4.399
58	K	HB2	1.761
58	K	HB3	1.7051
58	K	HD2	1.4942
58	K	HD3	1.6294
58	K	HE2	3.5095
58	K	HE3	3.1404
58	K	HG2	1.4524
58	K	HG3	1.3902
58	K	HZ	7.3552
58	K	N	120.441
59	T	C	175.006
59	T	CA	62.7531
59	T	CB	69.4581
59	T	CG2	21.9444
59	T	H	8.5486
59	T	HA	4.2443
59	T	HB	4.3014
59	T	HG2	1.2527
59	T	N	113.229
60	D	C	176.698
60	D	CA	55.0299
60	D	CB	40.9715
60	D	CG	179.921
60	D	H	8.2806
60	D	HA	4.5955
60	D	HB2	2.6025
60	D	HB3	2.6577
60	D	N	122.111
61	R	C	177.319
61	R	CA	56.1508
61	R	CB	31.4569
61	R	CD	43.3307
61	R	CG	27.2318
61	R	CZ	160.304
61	R	H	8.4819
61	R	HA	4.6556
61	R	HB2	1.8119
61	R	HB3	1.7282
61	R	HD2	3.2224
61	R	HD3	3.1448
61	R	HE	7.2263
61	R	HG2	1.6527
61	R	HG3	1.6011
61	R	N	121.709
62	S	C	176.673
62	S	CA	62.1169
62	S	CB	62.8169
62	S	H	8.5712
62	S	HA	4.242
62	S	HB2	3.9419
62	S	HB3	3.7433
62	S	N	116.264
63	V	C	178.801
63	V	CA	66.3441
63	V	CB	31.4869
63	V	CG1	21.0978
63	V	CG2	21.1876
63	V	H	7.8056
63	V	HA	3.8962
63	V	HB	2.0699
63	V	HG1	0.871
63	V	HG2	0.9379
63	V	N	120.737
64	L	C	178.848
64	L	CA	57.5678
64	L	CB	41.3259
64	L	CD1	24.5562
64	L	CD2	23.8059
64	L	CG	27.0055
64	L	H	7.5969
64	L	HA	4.1601
64	L	HB2	1.7813
64	L	HB3	1.5856
64	L	HD1	0.9124
64	L	HD2	0.8549
64	L	HG	1.6641
64	L	N	121.193
65	V	C	177.741
65	V	CA	64.698
65	V	CB	31.6485
65	V	CG1	22.1503
65	V	CG2	21.6978
65	V	H	7.8692
65	V	HA	4.1107
65	V	HB	2.1977
65	V	HG1	1.189
65	V	HG2	1.1116
65	V	N	117.343
66	W	C	177.276
66	W	CA	59.5658
66	W	CB	30.1172
66	W	CD1	126.401
66	W	CD2	128.314
66	W	CE2	138.879
66	W	CG	111.149
66	W	H	8.0791
66	W	HA	4.5098
66	W	HB2	3.3913
66	W	HB3	3.0952
66	W	HD1	7.22
66	W	HE1	10.1058
66	W	HE3	7.5273
66	W	N	119.125
67	M	C	174.796
67	M	CA	59.6931
67	M	CB	30.3589
67	M	CE	17.2109
67	M	CG	32.4468
67	M	H	7.8253
67	M	HA	4.3849
67	M	HB2	2.2383
67	M	HB3	2.0832
67	M	HE	2.0125
67	M	HG2	2.606
67	M	HG3	2.4053
67	M	N	119.51
68	P	C	179.383
68	P	CA	66.0255
68	P	CB	31.0249
68	P	CD	50.3678
68	P	CG	27.3133
68	P	HA	4.3702
68	P	HB2	2.1203
68	P	HB3	2.151
68	P	HD2	3.7111
68	P	HD3	3.6221
68	P	HG2	2.059
68	P	HG3	2.1123
69	L	C	179.935
69	L	CA	58.0241
69	L	CB	40.8604
69	L	CD1	24.2621
69	L	CD2	23.6125
69	L	CG	26.9208
69	L	H	7.5203
69	L	HA	3.9715
69	L	HB2	1.3616
69	L	HB3	1.4668
69	L	HD1	0.4864
69	L	HD2	0.5827
69	L	HG	1.2088
69	L	N	119.042
70	V	C	178.499
70	V	CA	65.5755
70	V	CB	31.5336
70	V	CG1	21.4985
70	V	CG2	21.6154
70	V	H	7.529
70	V	HA	3.9292
70	V	HB	2.1558
70	V	HG1	1.0444
70	V	HG2	1.0378
70	V	N	119.129
71	V	C	178.679
71	V	CA	66.6296
71	V	CB	31.4345
71	V	CG1	22.0411
71	V	CG2	22.0719
71	V	H	8.2537
71	V	HA	3.8417
71	V	HB	2.2392
71	V	HG1	1.0127
71	V	HG2	0.9953
71	V	N	120.928
72	I	C	178.706
72	I	CA	64.2806
72	I	CB	37.0621
72	I	CD1	11.6816
72	I	CG1	28.6835
72	I	CG2	17.4539
72	I	H	8.1812
72	I	HA	3.8676
72	I	HB	1.9125
72	I	HD1	0.9766
72	I	HG2	0.876
72	I	HG12	1.4317
72	I	HG13	1.0041
72	I	N	118.979
73	G	C	176.52
73	G	CA	47.2382
73	G	H	8.3789
73	G	HA	3.8821
73	G	HA2	3.7622
73	G	HA3	3.8653
73	G	N	107.925
74	L	C	179.952
74	L	CA	58.2882
74	L	CB	41.1892
74	L	CD1	24.8325
74	L	CD2	23.6304
74	L	CG	25.554
74	L	H	8.3763
74	L	HA	4.1628
74	L	HB2	1.9808
74	L	HB3	1.5656
74	L	HD1	1.0269
74	L	HD2	0.8299
74	L	HG	1.8029
74	L	N	121.88
75	M	C	179.079
75	M	CA	58.0503
75	M	CB	31.6586
75	M	CE	17.222
75	M	CG	32.3816
75	M	H	8.179
75	M	HA	4.2974
75	M	HB2	2.1351
75	M	HB3	2.0937
75	M	HE	1.9394
75	M	HG2	2.577
75	M	HG3	2.4645
75	M	N	118.48
76	I	C	178.381
76	I	CA	64.2885
76	I	CB	37.2967
76	I	CD1	10.617
76	I	CG1	27.6366
76	I	CG2	17.4779
76	I	H	8.2826
76	I	HA	3.8904
76	I	HB	1.9831
76	I	HD1	0.8785
76	I	HG2	0.8904
76	I	HG12	1.4511
76	I	HG13	1.1623
76	I	N	120.23
77	L	C	179.28
77	L	CA	58.4181
77	L	CB	41.2864
77	L	CD1	24.0325
77	L	CD2	24.2975
77	L	CG	26.9279
77	L	H	8.4205
77	L	HA	4.0588
77	L	HB2	1.7258
77	L	HB3	1.6293
77	L	HD1	0.8601
77	L	HD2	0.8354
77	L	HG	1.5077
77	L	N	119.711
78	R	C	178.988
78	R	CA	59.7461
78	R	CB	29.8499
78	R	CD	43.4036
78	R	CG	27.3717
78	R	CZ	160.044
78	R	H	8.2176
78	R	HA	4.0684
78	R	HB2	1.9866
78	R	HB3	1.9076
78	R	HD2	3.231
78	R	HD3	3.1136
78	R	HE	7.338
78	R	HG2	1.6633
78	R	HG3	1.81
78	R	N	119.252
79	G	C	176.624
79	G	CA	47.5225
79	G	H	8.2168
79	G	HA	3.9113
79	G	HA2	3.9234
79	G	HA3	3.7829
79	G	N	107.371
80	I	C	178.49
80	I	CA	64.9575
80	I	CB	37.5434
80	I	CD1	13.7874
80	I	CG1	26.9272
80	I	CG2	17.8375
80	I	H	8.5352
80	I	HA	4.101
80	I	HB	2.043
80	I	HD1	0.8547
80	I	HG2	0.9093
80	I	HG12	1.4372
80	I	HG13	1.03
80	I	N	119.926
81	T	C	176.798
81	T	CA	65.9676
81	T	CB	68.7897
81	T	CG2	21.58
81	T	H	8.4061
81	T	HA	4.1422
81	T	HB	4.2068
81	T	HG2	1.2283
81	T	N	116.678
82	S	C	176.648
82	S	CA	61.832
82	S	CB	62.5815
82	S	H	8.3808
82	S	HA	4.2006
82	S	HB2	3.9724
82	S	HB3	3.9416
82	S	N	116.481
83	Y	C	178.516
83	Y	CA	60.576
83	Y	CB	38.0985
83	Y	CD1	132.528
83	Y	CD2	132.079
83	Y	CE1	117.497
83	Y	CE2	117.811
83	Y	CG	131.289
83	Y	CZ	161.197
83	Y	H	8.4766
83	Y	HA	4.5317
83	Y	HB2	2.9117
83	Y	HB3	2.9202
83	Y	HD1	7.0466
83	Y	HD2	6.9409
83	Y	HE1	6.7689
83	Y	HE2	7.0668
83	Y	N	121.777
84	V	C	178.415
84	V	CA	66.4267
84	V	CB	31.5443
84	V	CG1	22.0658
84	V	CG2	21.7096
84	V	H	8.6875
84	V	HA	3.7008
84	V	HB	2.1095
84	V	HG1	0.9501
84	V	HG2	0.7094
84	V	N	119.734
85	S	C	176.695
85	S	CA	61.8359
85	S	CB	62.8834
85	S	H	8.5175
85	S	HA	4.2082
85	S	HB2	4.0173
85	S	HB3	3.9398
85	S	N	115.95
86	S	C	176.996
86	S	CA	61.7868
86	S	CB	62.7623
86	S	H	8.5229
86	S	HA	4.301
86	S	HB2	3.9553
86	S	HB3	4.0414
86	S	N	117.62
87	Y	C	178.375
87	Y	CA	62.0029
87	Y	CB	38.3995
87	Y	CD1	132.696
87	Y	CD2	132.899
87	Y	CE1	117.547
87	Y	CE2	117.903
87	Y	CG	131.083
87	Y	CZ	160.611
87	Y	H	8.6741
87	Y	HA	4.254
87	Y	HB2	2.8831
87	Y	HB3	2.8349
87	Y	HD1	7.048
87	Y	HD2	6.8878
87	Y	HE1	6.7703
87	Y	HE2	7.0078
87	Y	N	121.87
88	C	C	176.754
88	C	CA	62.5551
88	C	CB	26.9115
88	C	H	8.3054
88	C	HA	4.3497
88	C	HB2	2.9027
88	C	HB3	2.9482
88	C	N	118.68
89	I	C	178.589
89	I	CA	64.0678
89	I	CB	36.8885
89	I	CD1	11.3432
89	I	CG1	28.0146
89	I	CG2	17.3761
89	I	H	8.6929
89	I	HA	3.8484
89	I	HB	1.9482
89	I	HD1	0.8466
89	I	HG2	0.8542
89	I	HG12	1.4117
89	I	HG13	1.2514
89	I	N	120.138
90	S	C	176.756
90	S	CA	61.9868
90	S	CB	62.6062
90	S	H	8.1361
90	S	HA	4.0793
90	S	HB2	3.7849
90	S	HB3	3.7137
90	S	N	115.386
91	W	C	177.91
91	W	CA	61.2799
91	W	CB	29.0061
91	W	CD1	126.641
91	W	CD2	127.19
91	W	CE2	138.807
91	W	CG	111.991
91	W	H	7.9435
91	W	HA	4.3952
91	W	HB2	3.2404
91	W	HB3	3.1547
91	W	HD1	6.6792
91	W	HE1	9.9872
91	W	HE3	7.5044
91	W	N	122.463
92	V	C	177.708
92	V	CA	66.1106
92	V	CB	31.4877
92	V	CG1	22.1283
92	V	CG2	21.6522
92	V	H	8.3919
92	V	HA	3.2078
92	V	HB	2.057
92	V	HG1	0.8828
92	V	HG2	0.9552
92	V	N	119.342
93	S	C	176.798
93	S	CA	61.936
93	S	CB	62.6926
93	S	H	8.1363
93	S	HA	4.0158
93	S	HB2	3.8509
93	S	HB3	3.7392
93	S	N	115.395
94	G	C	176.447
94	G	CA	47.3803
94	G	H	8.4254
94	G	HA	3.6919
94	G	HA2	3.7577
94	G	HA3	3.7104
94	G	N	109.209
95	K	C	179.281
95	K	CA	59.1663
95	K	CB	31.4743
95	K	CD	29.1407
95	K	CE	42.0238
95	K	CG	25.1707
95	K	H	7.8596
95	K	HA	3.7945
95	K	HB2	1.4474
95	K	HB3	1.198
95	K	HD2	0.9658
95	K	HD3	1.1762
95	K	HE2	3.514
95	K	HE3	3.1504
95	K	HG2	0.9551
95	K	HG3	0.9229
95	K	HZ	7.4599
95	K	N	121.203
96	V	C	178.597
96	V	CA	66.699
96	V	CB	31.3748
96	V	CG1	21.9806
96	V	CG2	22.2437
96	V	H	8.2771
96	V	HA	3.7807
96	V	HB	2.0113
96	V	HG1	0.819
96	V	HG2	0.9731
96	V	N	120.41
97	V	C	178.024
97	V	CA	66.5467
97	V	CB	31.3379
97	V	CG1	22.0854
97	V	CG2	21.9358
97	V	H	8.2131
97	V	HA	3.7593
97	V	HB	2.1856
97	V	HG1	0.9416
97	V	HG2	0.7481
97	V	N	119.416
98	M	C	178.556
98	M	CA	59.1948
98	M	CB	32.7446
98	M	CE	17.2181
98	M	CG	32.584
98	M	H	8.2754
98	M	HA	4.2108
98	M	HB2	2.0881
98	M	HB3	1.9311
98	M	HE	1.9836
98	M	HG2	2.533
98	M	HG3	2.3658
98	M	N	118.008
99	T	C	176.9
99	T	CA	66.7326
99	T	CB	68.7246
99	T	CG2	21.7953
99	T	H	8.2593
99	T	HA	4.1224
99	T	HB	4.1648
99	T	HG2	1.2596
99	T	N	115.429
100	M	C	178.94
100	M	CA	58.848
100	M	CB	32.6616
100	M	CE	17.183
100	M	CG	32.4456
100	M	H	8.34
100	M	HA	4.3454
100	M	HB2	2.1097
100	M	HB3	2.1489
100	M	HE	1.888
100	M	HG2	2.5747
100	M	HG3	2.4267
100	M	N	120.048
101	R	C	178.874
101	R	CA	60.0662
101	R	CB	30.1344
101	R	CD	43.3877
101	R	CG	27.7117
101	R	CZ	159.981
101	R	H	8.4255
101	R	HA	4.1856
101	R	HB2	1.9352
101	R	HB3	1.9403
101	R	HD2	3.2809
101	R	HD3	3.1577
101	R	HE	7.9622
101	R	HG2	1.6734
101	R	HG3	1.7637
101	R	N	119.558
102	R	C	178.799
102	R	CA	59.9678
102	R	CB	29.9666
102	R	CD	43.321
102	R	CG	27.0598
102	R	CZ	160.852
102	R	H	8.5292
102	R	HA	4.1652
102	R	HB2	1.9815
102	R	HB3	1.9685
102	R	HD2	3.2639
102	R	HD3	3.2037
102	R	HE	7.2616
102	R	HG2	1.7572
102	R	HG3	1.8537
102	R	N	119.948
103	R	C	178.559
103	R	CA	59.738
103	R	CB	30.2537
103	R	CD	43.5408
103	R	CG	27.3173
103	R	CZ	160.04
103	R	H	8.3142
103	R	HA	4.1234
103	R	HB2	1.8676
103	R	HB3	1.9135
103	R	HD2	3.1639
103	R	HD3	3.1357
103	R	HE	7.2639
103	R	HG2	1.6578
103	R	HG3	1.7692
103	R	N	120.372
104	L	C	179.333
104	L	CA	57.9725
104	L	CB	41.3878
104	L	CD1	24.1911
104	L	CD2	23.9411
104	L	CG	26.9348
104	L	H	8.5169
104	L	HA	4.1462
104	L	HB2	1.8829
104	L	HB3	1.6149
104	L	HD1	0.8389
104	L	HD2	0.851
104	L	HG	1.4865
104	L	N	120.309
105	F	C	177.603
105	F	CA	62.0394
105	F	CB	38.863
105	F	CD1	131.91
105	F	CD2	131.649
105	F	CE1	130.658
105	F	CE2	131.02
105	F	CG	138.891
105	F	CZ	130.699
105	F	H	8.3875
105	F	HA	3.9932
105	F	HB2	2.5272
105	F	HB3	2.7521
105	F	HD1	6.9949
105	F	HD2	6.9801
105	F	HE1	7.2001
105	F	HE2	7.2529
105	F	HZ	6.9596
105	F	N	120.031
106	G	C	176.313
106	G	CA	47.6096
106	G	H	8.186
106	G	HA	3.617
106	G	HA2	3.7764
106	G	HA3	3.7411
106	G	N	107.492
107	H	C	177.906
107	H	CA	59.7891
107	H	CB	29.5022
107	H	CD2	119.324
107	H	CE1	136.585
107	H	CG	132.186
107	H	H	8.1476
107	H	HA	4.3041
107	H	HB2	3.3122
107	H	HB3	3.0663
107	H	HD2	6.9184
107	H	HE1	7.8512
107	H	N	119.102
108	M	C	178.645
108	M	CA	58.8705
108	M	CB	32.6948
108	M	CE	17.2319
108	M	CG	32.3892
108	M	H	7.5946
108	M	HA	4.0219
108	M	HB2	1.7682
108	M	HB3	1.953
108	M	HE	2.0071
108	M	HG2	2.6005
108	M	HG3	2.2956
108	M	N	119.872
109	M	C	176.726
109	M	CA	56.6796
109	M	CB	32.1355
109	M	CE	17.2617
109	M	CG	32.6071
109	M	H	7.7875
109	M	HA	4.1675
109	M	HB2	1.8992
109	M	HB3	1.6613
109	M	HE	1.2
109	M	HG2	2.0368
109	M	HG3	1.5066
109	M	N	116.842
110	G	C	172.93
110	G	CA	44.7226
110	G	H	7.2633
110	G	HA	4.0689
110	G	HA2	3.9827
110	G	HA3	3.7935
110	G	N	106.131
111	M	C	173.957
111	M	CA	52.6882
111	M	CB	33.7605
111	M	CE	17.471
111	M	CG	31.9952
111	M	H	7.5422
111	M	HA	4.7792
111	M	HB2	1.7708
111	M	HB3	1.7248
111	M	HE	1.4714
111	M	HG2	2.2849
111	M	HG3	2.0486
111	M	N	120.211
112	P	C	177.955
112	P	CA	62.907
112	P	CB	32.5412
112	P	CD	50.4376
112	P	CG	27.6338
112	P	HA	4.6153
112	P	HB2	2.2247
112	P	HB3	2.0214
112	P	HD2	3.7427
112	P	HD3	3.6107
112	P	HG2	2.051
112	P	HG3	1.9684
113	V	C	177.517
113	V	CA	66.0831
113	V	CB	31.5938
113	V	CG1	21.0363
113	V	CG2	21.8298
113	V	H	8.4718
113	V	HA	3.9056
113	V	HB	1.4506
113	V	HG1	0.6496
113	V	HG2	0.956
113	V	N	119.588
114	S	C	176.451
114	S	CA	61.8668
114	S	CB	62.5274
114	S	H	8.2922
114	S	HA	4.1137
114	S	HB2	3.9955
114	S	HB3	3.9275
114	S	N	114.123
115	F	C	177.045
115	F	CA	61.9089
115	F	CB	38.9666
115	F	CD1	131.652
115	F	CD2	131.571
115	F	CE1	130.553
115	F	CE2	131.017
115	F	CG	138.502
115	F	CZ	130.925
115	F	H	7.6087
115	F	HA	4.3044
115	F	HB2	3.1525
115	F	HB3	3.2263
115	F	HD1	7.1087
115	F	HD2	7.1954
115	F	HE1	7.2101
115	F	HE2	7.6371
115	F	HZ	7.2521
115	F	N	121.081
116	F	C	176.231
116	F	CA	58.4092
116	F	CB	39.1322
116	F	CD1	131.744
116	F	CD2	131.694
116	F	CE1	130.915
116	F	CE2	131.008
116	F	CG	139.929
116	F	CZ	130.613
116	F	H	8.1317
116	F	HA	4.494
116	F	HB2	3.0126
116	F	HB3	3.1253
116	F	HD1	7.0345
116	F	HD2	7.1509
116	F	HE1	7.283
116	F	HE2	7.6868
116	F	HZ	7.1927
116	F	N	116.678
117	D	C	177.816
117	D	CA	57.2073
117	D	CB	40.486
117	D	CG	179.414
117	D	H	7.4853
117	D	HA	3.9745
117	D	HB2	2.3969
117	D	HB3	2.4357
117	D	N	120.287
118	K	C	176.826
118	K	CA	58.612
118	K	CB	32.7224
118	K	CD	29.0532
118	K	CE	42.0972
118	K	CG	25.197
118	K	H	7.8048
118	K	HA	3.9964
118	K	HB2	1.6588
118	K	HB3	1.7738
118	K	HD2	1.5572
118	K	HD3	1.6716
118	K	HE2	3.5328
118	K	HE3	3.1797
118	K	HG2	1.3998
118	K	HG3	1.4223
118	K	HZ	7.4393
118	K	N	118.4
119	Q	C	175.499
119	Q	CA	54.1681
119	Q	CB	31.166
119	Q	CD	179.709
119	Q	CG	34.2193
119	Q	H	7.4105
119	Q	HA	4.4695
119	Q	HB2	1.939
119	Q	HB3	1.8458
119	Q	HE21	6.9232
119	Q	HE22	6.8671
119	Q	HG2	2.1687
119	Q	HG3	2.1541
119	Q	N	115.899
120	S	C	175.686
120	S	CA	58.0307
120	S	CB	63.9056
120	S	H	8.3873
120	S	HA	4.5158
120	S	HB2	3.944
120	S	HB3	3.902
120	S	N	117.276
121	T	C	176.53
121	T	CA	64.8453
121	T	CB	68.6615
121	T	CG2	21.9193
121	T	H	8.8133
121	T	HA	4.1809
121	T	HB	4.2254
121	T	HG2	1.2717
121	T	N	120.805
122	G	C	176.46
122	G	CA	47.5024
122	G	H	8.45
122	G	HA	3.9054
122	G	HA2	3.8601
122	G	HA3	3.8184
122	G	N	108.885
123	T	C	176.602
123	T	CA	66.4244
123	T	CB	68.3136
123	T	CG2	21.8758
123	T	H	7.6991
123	T	HA	4.0867
123	T	HB	4.1513
123	T	HG2	1.189
123	T	N	117.189
124	L	C	179.219
124	L	CA	57.7116
124	L	CB	41.22
124	L	CD1	24.4755
124	L	CD2	23.8491
124	L	CG	26.8341
124	L	H	7.793
124	L	HA	4.186
124	L	HB2	1.7722
124	L	HB3	1.6777
124	L	HD1	0.8708
124	L	HD2	0.8889
124	L	HG	1.5803
124	L	N	120.955
125	L	C	178.945
125	L	CA	58.1873
125	L	CB	41.4463
125	L	CD1	24.8734
125	L	CD2	24.2322
125	L	CG	27.0127
125	L	H	8.4558
125	L	HA	4.1589
125	L	HB2	1.8158
125	L	HB3	1.6727
125	L	HD1	0.9248
125	L	HD2	0.7611
125	L	HG	1.4888
125	L	N	120.692
126	S	C	176.355
126	S	CA	61.6046
126	S	CB	62.738
126	S	H	8.3296
126	S	HA	4.2114
126	S	HB2	3.9945
126	S	HB3	3.9244
126	S	N	115.168
127	R	C	177.816
127	R	CA	58.6688
127	R	CB	29.8763
127	R	CD	42.9322
127	R	CG	27.5596
127	R	CZ	160.778
127	R	H	7.7541
127	R	HA	4.3007
127	R	HB2	1.9819
127	R	HB3	1.8438
127	R	HD2	3.2992
127	R	HD3	3.2011
127	R	HE	7.3462
127	R	HG2	1.7396
127	R	HG3	1.8224
127	R	N	120.727
128	I	C	177.25
128	I	CA	62.6964
128	I	CB	39.9898
128	I	CD1	13.4654
128	I	CG1	26.9144
128	I	CG2	17.8908
128	I	H	7.5677
128	I	HA	4.6044
128	I	HB	2.0888
128	I	HD1	0.8789
128	I	HG2	0.9444
128	I	HG12	1.3307
128	I	HG13	1.2161
128	I	N	111.367
129	T	C	175.106
129	T	CA	63.848
129	T	CB	69.8069
129	T	CG2	21.3909
129	T	H	8.3145
129	T	HA	4.5029
129	T	HB	4.2361
129	T	HG2	1.2706
129	T	N	112.711
130	Y	C	176.814
130	Y	CA	60.3347
130	Y	CB	39.4769
130	Y	CD1	132.913
130	Y	CD2	132.876
130	Y	CE1	117.6
130	Y	CE2	117.646
130	Y	CG	130.892
130	Y	CZ	160.326
130	Y	H	7.7587
130	Y	HA	4.7548
130	Y	HB2	2.9371
130	Y	HB3	2.8434
130	Y	HD1	6.9229
130	Y	HD2	6.8106
130	Y	HE1	6.806
130	Y	HE2	7.1005
130	Y	N	120.588
131	D	C	178.647
131	D	CA	57.8413
131	D	CB	40.1768
131	D	CG	179.508
131	D	H	8.2296
131	D	HA	4.2172
131	D	HB2	2.8013
131	D	HB3	2.7525
131	D	N	120.724
132	S	C	176.591
132	S	CA	61.8216
132	S	CB	62.5312
132	S	H	7.9301
132	S	HA	4.0913
132	S	HB2	3.966
132	S	HB3	3.7869
132	S	N	115.577
133	E	C	178.558
133	E	CA	59.6661
133	E	CB	28.9703
133	E	CD	183.518
133	E	CG	36.3029
133	E	H	7.7191
133	E	HA	3.9638
133	E	HB2	2.0875
133	E	HB3	1.9928
133	E	HG2	2.2924
133	E	HG3	2.2022
133	E	N	122.025
134	Q	C	178.011
134	Q	CA	58.6964
134	Q	CB	28.0683
134	Q	CD	180.023
134	Q	CG	34.4081
134	Q	H	8.0439
134	Q	HA	3.7838
134	Q	HB2	1.7517
134	Q	HB3	1.7697
134	Q	HE21	7.0371
134	Q	HE22	7.0524
134	Q	HG2	2.0473
134	Q	HG3	2.0678
134	Q	N	119.381
135	V	C	178.197
135	V	CA	66.2262
135	V	CB	31.5097
135	V	CG1	22.287
135	V	CG2	21.8498
135	V	H	8.2579
135	V	HA	3.657
135	V	HB	1.8621
135	V	HG1	0.83
135	V	HG2	0.5727
135	V	N	118.927
136	A	C	179.831
136	A	CA	55.3615
136	A	CB	18.1387
136	A	H	7.9518
136	A	HA	4.0146
136	A	HB	1.2927
136	A	HB2	1.7964
136	A	HB3	1.5474
136	A	N	122.797
137	S	C	177.093
137	S	CA	61.863
137	S	CB	62.6447
137	S	H	8.2049
137	S	HA	4.1495
137	S	HB2	3.8905
137	S	HB3	3.7761
137	S	N	113.823
138	S	C	176.494
138	S	CA	61.8523
138	S	CB	62.5729
138	S	H	8.2294
138	S	HA	4.1653
138	S	HB2	3.8216
138	S	HB3	3.7601
138	S	N	117.435
139	S	C	176.802
139	S	CA	61.9588
139	S	CB	62.5893
139	S	H	8.2981
139	S	HA	3.934
139	S	HB2	3.9143
139	S	HB3	3.7584
139	S	N	117.326
140	S	C	176.685
140	S	CA	61.6539
140	S	CB	62.7516
140	S	H	8.1836
140	S	HA	4.1608
140	S	HB2	3.978
140	S	HB3	3.849
140	S	N	117.296
141	G	C	176.646
141	G	CA	47.55
141	G	H	8.3024
141	G	HA	3.8174
141	G	HA2	3.789
141	G	HA3	3.7036
141	G	N	109.791
142	A	C	179.837
142	A	CA	55.3907
142	A	CB	18.2482
142	A	H	8.1416
142	A	HA	4.2534
142	A	HB	1.6102
142	A	HB2	1.8056
142	A	HB3	1.5127
142	A	N	124.528
143	L	C	179.271
143	L	CA	58.5142
143	L	CB	42.0527
143	L	CD1	24.5411
143	L	CD2	24.5165
143	L	CG	26.9433
143	L	H	8.4877
143	L	HA	4.2026
143	L	HB2	1.9064
143	L	HB3	1.6183
143	L	HD1	0.9514
143	L	HD2	0.8084
143	L	HG	1.5603
143	L	N	118.927
144	I	C	178.367
144	I	CA	64.9501
144	I	CB	37.6425
144	I	CD1	13.6719
144	I	CG1	27.0201
144	I	CG2	18.0032
144	I	H	8.2299
144	I	HA	4.0668
144	I	HB	2.0551
144	I	HD1	0.862
144	I	HG2	0.9788
144	I	HG12	1.3382
144	I	HG13	1.1739
144	I	N	117.162
145	T	C	176.551
145	T	CA	66.8078
145	T	CB	68.6734
145	T	CG2	21.6301
145	T	H	8.2865
145	T	HA	4.0058
145	T	HB	4.2634
145	T	HG2	1.2873
145	T	N	116.924
146	V	C	178.855
146	V	CA	66.4812
146	V	CB	31.5203
146	V	CG1	21.9034
146	V	CG2	21.8931
146	V	H	8.5199
146	V	HA	3.7896
146	V	HB	2.2872
146	V	HG1	0.991
146	V	HG2	0.9986
146	V	N	119.978
147	V	C	178.138
147	V	CA	66.7434
147	V	CB	31.5934
147	V	CG1	21.704
147	V	CG2	22.1438
147	V	H	8.4786
147	V	HA	3.8197
147	V	HB	2.0539
147	V	HG1	0.9659
147	V	HG2	1.0026
147	V	N	119.558
148	R	C	178.781
148	R	CA	59.7904
148	R	CB	30.2054
148	R	CD	43.3277
148	R	CG	26.8497
148	R	CZ	160.171
148	R	H	8.4683
148	R	HA	4.1283
148	R	HB2	1.961
148	R	HB3	1.8906
148	R	HD2	3.2919
148	R	HD3	3.1969
148	R	HE	7.3651
148	R	HG2	1.696
148	R	HG3	1.7549
148	R	N	120.034
149	E	C	179.745
149	E	CA	59.5935
149	E	CB	28.8536
149	E	CD	183.338
149	E	CG	36.2741
149	E	H	8.458
149	E	HA	4.1396
149	E	HB2	2.0692
149	E	HB3	2.0643
149	E	HG2	2.4008
149	E	HG3	2.3299
149	E	N	118.834
150	G	C	176.487
150	G	CA	47.4376
150	G	H	8.3428
150	G	HA	3.8729
150	G	HA2	3.9054
150	G	HA3	3.8466
150	G	N	108.773
151	A	C	179.912
151	A	CA	55.4787
151	A	CB	17.8492
151	A	H	8.3212
151	A	HA	4.1895
151	A	HB	1.5379
151	A	HB2	1.7187
151	A	HB3	1.5899
151	A	N	124.228
152	S	C	177.245
152	S	CA	61.7773
152	S	CB	62.8932
152	S	H	8.4063
152	S	HA	4.2206
152	S	HB2	3.9666
152	S	HB3	3.9
152	S	N	113.652
153	I	C	178.709
153	I	CA	65.1263
153	I	CB	38.1195
153	I	CD1	13.3132
153	I	CG1	29.084
153	I	CG2	17.512
153	I	H	8.3205
153	I	HA	3.7915
153	I	HB	1.9141
153	I	HD1	0.8362
153	I	HG2	1.0183
153	I	HG12	1.3463
153	I	HG13	1.1888
153	I	N	121.655
154	I	C	178.791
154	I	CA	64.1789
154	I	CB	37.3647
154	I	CD1	11.6209
154	I	CG1	27.7848
154	I	CG2	17.4809
154	I	H	8.4438
154	I	HA	3.8785
154	I	HB	2.0166
154	I	HD1	0.8145
154	I	HG2	0.9167
154	I	HG12	1.3673
154	I	HG13	1.0665
154	I	N	119.901
155	G	C	176.614
155	G	CA	47.437
155	G	H	8.3403
155	G	HA	3.8705
155	G	HA2	3.8455
155	G	HA3	3.8158
155	G	N	107.29
156	L	C	179.234
156	L	CA	57.8802
156	L	CB	41.0844
156	L	CD1	24.4171
156	L	CD2	24.0097
156	L	CG	25.4596
156	L	H	8.2449
156	L	HA	4.1479
156	L	HB2	1.7039
156	L	HB3	1.5237
156	L	HD1	0.9062
156	L	HD2	0.5816
156	L	HG	1.5118
156	L	N	122.468
157	F	C	178.581
157	F	CA	60.9058
157	F	CB	39.0357
157	F	CD1	130.66
157	F	CD2	131.147
157	F	CE1	130.964
157	F	CE2	131.082
157	F	CG	138.514
157	F	CZ	130.242
157	F	H	8.3807
157	F	HA	4.516
157	F	HB2	3.3194
157	F	HB3	2.961
157	F	HD1	7.1731
157	F	HD2	7.0985
157	F	HE1	7.2541
157	F	HE2	7.5882
157	F	HZ	7.1559
157	F	N	119.461
158	I	C	178.496
158	I	CA	64.4778
158	I	CB	37.0438
158	I	CD1	10.806
158	I	CG1	27.8052
158	I	CG2	17.473
158	I	H	8.4962
158	I	HA	3.8713
158	I	HB	2.0495
158	I	HD1	0.7902
158	I	HG2	0.8635
158	I	HG12	1.3296
158	I	HG13	1.2877
158	I	N	119.182
159	M	C	178.126
159	M	CA	59.0364
159	M	CB	32.3846
159	M	CE	17.2185
159	M	CG	31.9611
159	M	H	8.2526
159	M	HA	4.0853
159	M	HB2	2.1671
159	M	HB3	2.0078
159	M	HE	2.0062
159	M	HG2	2.1463
159	M	HG3	2.0747
159	M	N	119.082
160	M	C	178.41
160	M	CA	59.1452
160	M	CB	32.5696
160	M	CE	17.2543
160	M	CG	32.3772
160	M	H	8.3584
160	M	HA	4.2273
160	M	HB2	2.2341
160	M	HB3	2.1832
160	M	HE	1.9911
160	M	HG2	2.5769
160	M	HG3	2.2197
160	M	N	118.327
161	F	C	177.732
161	F	CA	61.9804
161	F	CB	39.4509
161	F	CD1	131.244
161	F	CD2	131.424
161	F	CE1	130.767
161	F	CE2	131.012
161	F	CG	139.041
161	F	CZ	130.488
161	F	H	8.6541
161	F	HA	4.2584
161	F	HB2	3.2676
161	F	HB3	3.1863
161	F	HD1	7.2526
161	F	HD2	7.1347
161	F	HE1	6.8456
161	F	HE2	7.6213
161	F	HZ	7.2288
161	F	N	119.475
162	Y	C	177.588
162	Y	CA	60.9025
162	Y	CB	38.3092
162	Y	CD1	132.702
162	Y	CD2	132.8
162	Y	CE1	117.653
162	Y	CE2	117.789
162	Y	CG	131.092
162	Y	CZ	160.694
162	Y	H	8.8254
162	Y	HA	4.3327
162	Y	HB2	2.9624
162	Y	HB3	2.8868
162	Y	HD1	7.0281
162	Y	HD2	6.7782
162	Y	HE1	6.6131
162	Y	HE2	7.1765
162	Y	N	119.695
163	Y	C	176.391
163	Y	CA	60.489
163	Y	CB	38.676
163	Y	CD1	133.094
163	Y	CD2	132.758
163	Y	CE1	117.69
163	Y	CE2	117.673
163	Y	CG	131.432
163	Y	CZ	160.823
163	Y	H	7.9156
163	Y	HA	4.4138
163	Y	HB2	2.7136
163	Y	HB3	2.7418
163	Y	HD1	6.4637
163	Y	HD2	6.8779
163	Y	HE1	6.8157
163	Y	HE2	7.0658
163	Y	N	117.603
164	S	C	173.589
164	S	CA	57.9069
164	S	CB	63.4375
164	S	H	8.18
164	S	HA	4.6163
164	S	HB2	3.8939
164	S	HB3	3.6604
164	S	N	114.892
165	W	C	177.68
165	W	CA	60.5735
165	W	CB	28.8369
165	W	CD1	126.886
165	W	CD2	128.401
165	W	CE2	139.185
165	W	CG	111.591
165	W	H	9.1566
165	W	HA	4.4192
165	W	HB2	3.4101
165	W	HB3	3.1737
165	W	HD1	7.1696
165	W	HE1	10.0673
165	W	HE3	7.4801
165	W	N	125.578
166	Q	C	178.143
166	Q	CA	58.9293
166	Q	CB	27.3796
166	Q	CD	180.216
166	Q	CG	34.4717
166	Q	H	7.1526
166	Q	HA	3.278
166	Q	HB2	1.5668
166	Q	HB3	1.5379
166	Q	HE21	7.107
166	Q	HE22	6.8457
166	Q	HG2	1.9281
166	Q	HG3	1.6745
166	Q	N	119.625
167	L	C	179.408
167	L	CA	57.9609
167	L	CB	41.2974
167	L	CD1	23.8913
167	L	CD2	23.6913
167	L	CG	27.0377
167	L	H	7.2647
167	L	HA	3.8349
167	L	HB2	1.4089
167	L	HB3	1.3612
167	L	HD1	0.5792
167	L	HD2	0.4499
167	L	HG	1.2477
167	L	N	119.636
168	S	C	176.201
168	S	CA	61.7779
168	S	CB	62.0913
168	S	H	8.1176
168	S	HA	3.9433
168	S	HB2	3.8261
168	S	HB3	3.4967
168	S	N	115.739
169	I	C	177.681
169	I	CA	63.8901
169	I	CB	37.6861
169	I	CD1	13.1776
169	I	CG1	29.0123
169	I	CG2	17.8188
169	I	H	7.8316
169	I	HA	3.9703
169	I	HB	1.9364
169	I	HD1	0.8797
169	I	HG2	0.7368
169	I	HG12	1.3998
169	I	HG13	1.0658
169	I	N	121.234
170	I	C	177.888
170	I	CA	63.5901
170	I	CB	37.2734
170	I	CD1	11.6978
170	I	CG1	27.6476
170	I	CG2	17.3636
170	I	H	7.6795
170	I	HA	3.868
170	I	HB	1.7844
170	I	HD1	0.6424
170	I	HG2	0.4142
170	I	HG12	1.2804
170	I	HG13	0.953
170	I	N	119.336
171	L	C	177.701
171	L	CA	55.9484
171	L	CB	41.87
171	L	CD1	24.2584
171	L	CD2	23.8848
171	L	CG	25.7233
171	L	H	8.1541
171	L	HA	4.2039
171	L	HB2	1.4718
171	L	HB3	1.5362
171	L	HD1	0.5454
171	L	HD2	0.846
[truncated: 4,931 more rows]

## Sheet: 5TV4A
NUM	RES	ATOMNAME	SHIFT
11	Q	C	176.402
11	Q	CA	56.3129
11	Q	CB	29.1617
11	Q	CD	179.819
11	Q	CG	34.0876
11	Q	H	8.461
11	Q	HA	4.3674
11	Q	HB2	2.0694
11	Q	HB3	2.0008
11	Q	HE21	7.2826
11	Q	HE22	6.9426
11	Q	HG2	2.3206
11	Q	HG3	2.3334
11	Q	N	119.769
12	T	C	175.571
12	T	CA	62.8283
12	T	CB	69.4185
12	T	CG2	21.8244
12	T	H	8.4391
12	T	HA	4.1757
12	T	HB	4.3181
12	T	HG2	1.2654
12	T	N	114.185
13	F	C	176.671
13	F	CA	60.2259
13	F	CB	38.4143
13	F	CD1	131.798
13	F	CD2	131.605
13	F	CE1	130.212
13	F	CE2	130.936
13	F	CG	139.311
13	F	CZ	129.983
13	F	H	7.8116
13	F	HA	4.4362
13	F	HB2	2.5167
13	F	HB3	2.5823
13	F	HD1	6.4136
13	F	HD2	6.4982
13	F	HE1	5.9976
13	F	HE2	6.953
13	F	HZ	6.7454
13	F	N	120.051
14	R	C	176.418
14	R	CA	55.6571
14	R	CB	30.3451
14	R	CD	42.964
14	R	CG	27.1247
14	R	CZ	160.592
14	R	H	7.8851
14	R	HA	4.5426
14	R	HB2	1.7433
14	R	HB3	1.6903
14	R	HD2	3.2179
14	R	HD3	3.0916
14	R	HE	7.2522
14	R	HG2	1.5901
14	R	HG3	1.5924
14	R	N	116.689
15	R	C	177.733
15	R	CA	58.0119
15	R	CB	30.3862
15	R	CD	42.9589
15	R	CG	26.9794
15	R	CZ	160.542
15	R	H	8.1017
15	R	HA	4.1637
15	R	HB2	1.7478
15	R	HB3	1.7048
15	R	HD2	3.3164
15	R	HD3	3.0623
15	R	HE	7.295
15	R	HG2	1.4864
15	R	HG3	1.5682
15	R	N	119.51
16	L	C	179.716
16	L	CA	57.467
16	L	CB	41.8967
16	L	CD1	24.5471
16	L	CD2	24.1837
16	L	CG	26.6714
16	L	H	8.0564
16	L	HA	4.2973
16	L	HB2	1.7256
16	L	HB3	1.3852
16	L	HD1	0.8172
16	L	HD2	0.7848
16	L	HG	1.46
16	L	N	119.351
17	W	C	178.551
17	W	CA	62.0738
17	W	CB	27.4633
17	W	CD1	127.432
17	W	CD2	128.134
17	W	CE2	139.13
17	W	CG	111.15
17	W	H	8.6584
17	W	HA	4.3879
17	W	HB2	3.1944
17	W	HB3	3.1186
17	W	HD1	7.2356
17	W	HE1	10.0391
17	W	HE3	7.4788
17	W	N	121.943
18	P	C	177.973
18	P	CA	65.1001
18	P	CB	31.2048
18	P	CD	50.3408
18	P	CG	27.2542
18	P	HA	4.2359
18	P	HB2	2.0749
18	P	HB3	2.0047
18	P	HD2	3.7162
18	P	HD3	3.3919
18	P	HG2	1.9577
18	P	HG3	1.8757
19	T	C	174.97
19	T	CA	63.0286
19	T	CB	69.5743
19	T	CG2	22.0897
19	T	H	7.8826
19	T	HA	4.1987
19	T	HB	4.3694
19	T	HG2	1.2253
19	T	N	109.777
20	I	C	175.645
20	I	CA	59.1305
20	I	CB	37.5979
20	I	CD1	10.9138
20	I	CG1	27.3552
20	I	CG2	18.0068
20	I	H	7.6693
20	I	HA	3.842
20	I	HB	1.1527
20	I	HD1	0.6919
20	I	HG2	0.5368
20	I	HG12	1.3536
20	I	HG13	1.1273
20	I	N	117.669
21	A	C	177.966
21	A	CA	55.9552
21	A	CB	17.3971
21	A	H	6.7928
21	A	HA	3.5693
21	A	HB	1.2558
21	A	HB2	1.7065
21	A	HB3	1.4836
21	A	N	123.299
22	P	C	178.048
22	P	CA	64.9793
22	P	CB	31.5949
22	P	CD	50.1317
22	P	CG	27.2855
22	P	HA	4.2027
22	P	HB2	2.1139
22	P	HB3	2.0182
22	P	HD2	3.6319
22	P	HD3	3.4964
22	P	HG2	1.9815
22	P	HG3	1.9
23	F	C	176.106
23	F	CA	56.9272
23	F	CB	39.056
23	F	CD1	132.148
23	F	CD2	131.766
23	F	CE1	130.281
23	F	CE2	131.077
23	F	CG	140.123
23	F	CZ	129.839
23	F	H	7.2473
23	F	HA	4.3303
23	F	HB2	2.5313
23	F	HB3	2.6152
23	F	HD1	6.5103
23	F	HD2	6.526
23	F	HE1	5.9738
23	F	HE2	7.0312
23	F	HZ	7.0966
23	F	N	115.044
24	K	C	177.119
24	K	CA	57.9128
24	K	CB	32.2501
24	K	CD	29.0134
24	K	CE	41.867
24	K	CG	24.8798
24	K	H	7.3233
24	K	HA	4.0559
24	K	HB2	1.7997
24	K	HB3	1.7018
24	K	HD2	1.5348
24	K	HD3	1.5717
24	K	HE2	3.5095
24	K	HE3	3.0777
24	K	HG2	1.4419
24	K	HG3	1.4201
24	K	HZ	7.4194
24	K	N	119.932
25	A	C	179.682
25	A	CA	55.2399
25	A	CB	18.272
25	A	H	7.6357
25	A	HA	4.0429
25	A	HB	1.4018
25	A	HB2	1.8096
25	A	HB3	1.4901
25	A	N	121.986
26	G	C	176.058
26	G	CA	47.2933
26	G	H	7.3317
26	G	HA	3.4947
26	G	HA2	3.6517
26	G	HA3	3.6191
26	G	N	105.534
27	L	C	178.812
27	L	CA	57.6091
27	L	CB	41.3132
27	L	CD1	25.1934
27	L	CD2	24.2893
27	L	CG	26.7704
27	L	H	8.0484
27	L	HA	3.9721
27	L	HB2	1.7763
27	L	HB3	1.6207
27	L	HD1	0.8523
27	L	HD2	0.8473
27	L	HG	1.4936
27	L	N	122.002
28	I	C	178.298
28	I	CA	65.0389
28	I	CB	38.1692
28	I	CD1	13.5853
28	I	CG1	29.2511
28	I	CG2	17.4894
28	I	H	7.4787
28	I	HA	3.787
28	I	HB	1.85
28	I	HD1	0.8043
28	I	HG2	0.8843
28	I	HG12	1.3606
28	I	HG13	1.2152
28	I	N	119.667
29	V	C	178.083
29	V	CA	66.0667
29	V	CB	31.5828
29	V	CG1	21.8199
29	V	CG2	21.4539
29	V	H	7.5509
29	V	HA	3.8213
29	V	HB	2.1211
29	V	HG1	0.9574
29	V	HG2	0.9563
29	V	N	119.387
30	A	C	179.075
30	A	CA	55.1032
30	A	CB	18.4577
30	A	H	8.0845
30	A	HA	4.0961
30	A	HB	1.4285
30	A	HB2	1.8619
30	A	HB3	1.4849
30	A	N	121.362
31	G	C	176.008
31	G	CA	47.3935
31	G	H	8.411
31	G	HA	3.781
31	G	HA2	3.9589
31	G	HA3	3.729
31	G	N	105.338
32	V	C	177.95
32	V	CA	66.1797
32	V	CB	31.5789
32	V	CG1	21.9859
32	V	CG2	22.1602
32	V	H	7.9421
32	V	HA	3.665
32	V	HB	2.1137
32	V	HG1	0.9757
32	V	HG2	0.9736
32	V	N	120.743
33	A	C	179.967
33	A	CA	55.3433
33	A	CB	18.5343
33	A	H	8.109
33	A	HA	3.9842
33	A	HB	1.4773
33	A	HB2	1.7928
33	A	HB3	1.5583
33	A	N	122.421
34	L	C	178.032
34	L	CA	57.8708
34	L	CB	42.2439
34	L	CD1	24.6879
34	L	CD2	24.8223
34	L	CG	26.6386
34	L	H	7.9788
34	L	HA	3.8829
34	L	HB2	1.8681
34	L	HB3	1.6259
34	L	HD1	0.6573
34	L	HD2	0.6796
34	L	HG	1.39
34	L	N	118.378
35	I	C	177.996
35	I	CA	64.3083
35	I	CB	37.9059
35	I	CD1	11.7105
35	I	CG1	27.6159
35	I	CG2	17.5459
35	I	H	8.2146
35	I	HA	3.7194
35	I	HB	1.9059
35	I	HD1	0.7368
35	I	HG2	0.8539
35	I	HG12	1.2823
35	I	HG13	1.1714
35	I	N	117.983
36	L	C	178.837
36	L	CA	56.9859
36	L	CB	41.732
36	L	CD1	24.7498
36	L	CD2	24.6966
36	L	CG	26.7049
36	L	H	7.9445
36	L	HA	4.0986
36	L	HB2	1.8542
36	L	HB3	1.5638
36	L	HD1	0.8311
36	L	HD2	0.8298
36	L	HG	1.5049
36	L	N	118.804
37	N	C	176.161
37	N	CA	56.3832
37	N	CB	38.4737
37	N	CG	176.434
37	N	H	7.9938
37	N	HA	4.4491
37	N	HB2	2.8605
37	N	HB3	2.6482
37	N	HD21	7.549
37	N	HD22	7.1149
37	N	N	117.391
38	A	C	178.505
38	A	CA	55.5364
38	A	CB	18.5853
38	A	H	7.7176
38	A	HA	3.7883
38	A	HB	1.3597
38	A	HB2	1.7478
38	A	HB3	1.5056
38	A	N	122.093
39	A	C	178.722
39	A	CA	54.9709
39	A	CB	18.249
39	A	H	8.0067
39	A	HA	3.5855
39	A	HB	1.0303
39	A	HB2	1.7664
39	A	HB3	1.4662
39	A	N	120.157
40	S	C	175.733
40	S	CA	61.9181
40	S	CB	63.3725
40	S	H	7.768
40	S	HA	3.987
40	S	HB2	3.9578
40	S	HB3	3.7908
40	S	N	113.397
41	D	C	177.886
41	D	CA	57.9443
41	D	CB	41.0322
41	D	CG	179.52
41	D	H	7.7294
41	D	HA	4.2144
41	D	HB2	2.7189
41	D	HB3	2.5274
41	D	N	121.898
42	T	C	175.948
42	T	CA	66.7604
42	T	CB	68.8438
42	T	CG2	21.1333
42	T	H	7.9367
42	T	HA	3.8338
42	T	HB	4.1039
42	T	HG2	1.165
42	T	N	115.999
43	F	C	178.571
43	F	CA	59.6305
43	F	CB	38.665
43	F	CD1	131.24
43	F	CD2	131.419
43	F	CE1	130.419
43	F	CE2	131.141
43	F	CG	138.971
43	F	CZ	130.858
43	F	H	8.1558
43	F	HA	4.5434
43	F	HB2	3.0831
43	F	HB3	2.8931
43	F	HD1	6.9553
43	F	HD2	7.1172
43	F	HE1	7.2168
43	F	HE2	7.6231
43	F	HZ	7.1734
43	F	N	119.809
44	M	C	177.927
44	M	CA	57.8762
44	M	CB	31.9543
44	M	CE	17.3612
44	M	CG	32.3614
44	M	H	8.0846
44	M	HA	4.2757
44	M	HB2	2.0818
44	M	HB3	1.9516
44	M	HE	1.8042
44	M	HG2	2.6179
44	M	HG3	2.3157
44	M	N	118.048
45	L	C	180.482
45	L	CA	58.0408
45	L	CB	41.5131
45	L	CD1	25.0715
45	L	CD2	24.0479
45	L	CG	26.8174
45	L	H	7.7519
45	L	HA	3.8841
45	L	HB2	1.8194
45	L	HB3	1.4805
45	L	HD1	0.8668
45	L	HD2	0.7834
45	L	HG	1.6241
45	L	N	120.078
46	S	C	176.363
46	S	CA	61.6356
46	S	CB	63.1978
46	S	H	7.9955
46	S	HA	4.2545
46	S	HB2	3.9142
46	S	HB3	3.8363
46	S	N	113.284
47	L	C	178.071
47	L	CA	56.9629
47	L	CB	41.8812
47	L	CD1	25.2855
47	L	CD2	24.9997
47	L	CG	26.5488
47	L	H	7.9768
47	L	HA	4.2323
47	L	HB2	1.7958
47	L	HB3	1.4242
47	L	HD1	0.6917
47	L	HD2	0.8046
47	L	HG	1.4428
47	L	N	121.864
48	L	C	178.887
48	L	CA	57.8537
48	L	CB	41.4346
48	L	CD1	25.2158
48	L	CD2	24.1379
48	L	CG	26.8849
48	L	H	7.4108
48	L	HA	4.13
48	L	HB2	1.7091
48	L	HB3	1.4557
48	L	HD1	0.7449
48	L	HD2	0.7421
48	L	HG	1.5149
48	L	N	119.346
49	K	C	177.348
49	K	CA	60.4012
49	K	CB	31.1872
49	K	CD	29.2834
49	K	CE	41.945
49	K	CG	24.8845
49	K	H	7.7272
49	K	HA	4.1079
49	K	HB2	1.8247
49	K	HB3	1.784
49	K	HD2	1.5248
49	K	HD3	1.5991
49	K	HE2	3.4883
49	K	HE3	3.091
49	K	HG2	1.5164
49	K	HG3	1.4488
49	K	HZ	7.3028
49	K	N	118.971
50	P	C	178.638
50	P	CA	65.5883
50	P	CB	31.642
50	P	CD	50.1725
50	P	CG	27.2779
50	P	HA	4.196
50	P	HB2	2.2427
50	P	HB3	2.0577
50	P	HD2	3.6837
50	P	HD3	3.4841
50	P	HG2	2.0876
50	P	HG3	1.9618
51	L	C	179.238
51	L	CA	58.2675
51	L	CB	41.7033
51	L	CD1	24.856
51	L	CD2	24.3117
51	L	CG	26.6498
51	L	H	7.4749
51	L	HA	4.0457
51	L	HB2	1.8355
51	L	HB3	1.6329
51	L	HD1	0.7703
51	L	HD2	0.7712
51	L	HG	1.4887
51	L	N	120.122
52	L	C	179.42
52	L	CA	57.3349
52	L	CB	42.0521
52	L	CD1	24.8599
52	L	CD2	24.2302
52	L	CG	26.5946
52	L	H	8.3371
52	L	HA	4.2453
52	L	HB2	1.7572
52	L	HB3	1.4337
52	L	HD1	0.8625
52	L	HD2	0.759
52	L	HG	1.495
52	L	N	118.765
53	D	C	176.489
53	D	CA	55.5528
53	D	CB	41.2296
53	D	CG	179.456
53	D	H	8.0123
53	D	HA	4.5928
53	D	HB2	2.6725
53	D	HB3	2.5966
53	D	N	117.13
54	D	C	176.516
54	D	CA	55.4205
54	D	CB	42.4611
54	D	CG	179.241
54	D	H	7.7951
54	D	HA	4.7327
54	D	HB2	2.7895
54	D	HB3	2.5195
54	D	N	118.794
55	G	C	175.318
55	G	CA	47.3925
55	G	H	8.7087
55	G	HA	3.826
55	G	HA2	3.8426
55	G	HA3	3.7159
55	G	N	108.55
56	F	C	177.385
56	F	CA	58.4985
56	F	CB	40.5065
56	F	CD1	131.864
56	F	CD2	131.828
56	F	CE1	130.229
56	F	CE2	130.991
56	F	CG	139.963
56	F	CZ	129.899
56	F	H	7.8722
56	F	HA	4.5978
56	F	HB2	2.5095
56	F	HB3	2.6051
56	F	HD1	6.4079
56	F	HD2	6.4047
56	F	HE1	5.9946
56	F	HE2	6.9839
56	F	HZ	6.8632
56	F	N	118.817
57	G	C	175.242
57	G	CA	47.4317
57	G	H	8.1737
57	G	HA	3.8377
57	G	HA2	3.8802
57	G	HA3	3.9633
57	G	N	108.935
58	K	C	176.941
58	K	CA	56.6022
58	K	CB	33.4845
58	K	CD	29.1303
58	K	CE	41.8499
58	K	CG	24.7754
58	K	H	7.9315
58	K	HA	4.3933
58	K	HB2	1.7347
58	K	HB3	1.7388
58	K	HD2	1.5638
58	K	HD3	1.5852
58	K	HE2	3.5092
58	K	HE3	3.1272
58	K	HG2	1.4126
58	K	HG3	1.3546
58	K	HZ	7.3039
58	K	N	118.614
59	T	C	173.411
59	T	CA	63.6384
59	T	CB	68.1293
59	T	CG2	21.5642
59	T	H	7.8404
59	T	HA	4.2496
59	T	HB	4.3045
59	T	HG2	1.1963
59	T	N	114.611
60	D	C	175.524
60	D	CA	52.4327
60	D	CB	42.6516
60	D	CG	179.577
60	D	H	7.5418
60	D	HA	4.7034
60	D	HB2	2.6621
60	D	HB3	2.6129
60	D	N	123.808
61	R	C	176.346
61	R	CA	57.1893
61	R	CB	29.9869
61	R	CD	43.4113
61	R	CG	27.6202
61	R	CZ	160.121
61	R	H	8.5974
61	R	HA	4.0079
61	R	HB2	1.7399
61	R	HB3	1.676
61	R	HD2	3.2323
61	R	HD3	3.2449
61	R	HE	7.3016
61	R	HG2	1.5974
61	R	HG3	1.6821
61	R	N	122.32
62	S	C	175.559
62	S	CA	59.6293
62	S	CB	62.6239
62	S	H	7.8247
62	S	HA	4.1969
62	S	HB2	3.9406
62	S	HB3	3.7455
62	S	N	114.492
63	V	C	176.57
63	V	CA	63.374
63	V	CB	31.991
63	V	CG1	21.5005
63	V	CG2	21.6407
63	V	H	7.3137
63	V	HA	2
63	V	HB	1.9785
63	V	HG1	0.7983
63	V	HG2	0.8905
63	V	N	119.847
64	L	C	177.691
64	L	CA	55.2212
64	L	CB	41.6771
64	L	CD1	25.1075
64	L	CD2	23.7856
64	L	CG	26.8567
64	L	H	7.5022
64	L	HA	4.4619
64	L	HB2	1.8265
64	L	HB3	1.4498
64	L	HD1	0.8631
64	L	HD2	0.7505
64	L	HG	1.2006
64	L	N	117.608
65	V	C	175.623
65	V	CA	61.615
65	V	CB	32.519
65	V	CG1	22.1555
65	V	CG2	21.4368
65	V	H	7.9164
65	V	HA	4.3858
65	V	HB	1.9068
65	V	HG1	0.8048
65	V	HG2	0.8818
65	V	N	114.245
66	W	C	177.279
66	W	CA	58.4341
66	W	CB	31.4921
66	W	CD1	125.939
66	W	CD2	128.547
66	W	CE2	138.924
66	W	CG	110.853
66	W	H	8.4836
66	W	HA	4.9036
66	W	HB2	3.1857
66	W	HB3	2.9817
66	W	HD1	7.2235
66	W	HE1	10.1447
66	W	HE3	7.407
66	W	N	119.574
67	M	C	175.065
67	M	CA	58.4791
67	M	CB	31.14
67	M	CE	17.4458
67	M	CG	32.1828
67	M	H	8.9878
67	M	HA	4.3622
67	M	HB2	2.1448
67	M	HB3	1.9508
67	M	HE	1.956
67	M	HG2	2.5597
67	M	HG3	2.2751
67	M	N	119.55
68	P	C	178.849
68	P	CA	66.0647
68	P	CB	31.1734
68	P	CD	50.286
68	P	CG	27.7619
68	P	HA	4.3272
68	P	HB2	2.1876
68	P	HB3	2.054
68	P	HD2	3.83
68	P	HD3	3.5437
68	P	HG2	2.0675
68	P	HG3	1.9993
69	L	C	179.473
69	L	CA	57.5523
69	L	CB	41.5691
69	L	CD1	24.9376
69	L	CD2	23.8368
69	L	CG	26.7634
69	L	H	7.4941
69	L	HA	4.3093
69	L	HB2	1.7456
69	L	HB3	1.4635
69	L	HD1	0.8606
69	L	HD2	0.8265
69	L	HG	1.3033
69	L	N	116.241
70	V	C	178.542
70	V	CA	65.9527
70	V	CB	31.8486
70	V	CG1	21.7451
70	V	CG2	21.3853
70	V	H	7.4989
70	V	HA	3.8172
70	V	HB	1.9725
70	V	HG1	0.8223
70	V	HG2	0.7328
70	V	N	119.8
71	V	C	178.11
71	V	CA	66.3409
71	V	CB	31.5795
71	V	CG1	22.1644
71	V	CG2	21.9057
71	V	H	8.0528
71	V	HA	3.7817
71	V	HB	2.1262
71	V	HG1	0.9785
71	V	HG2	0.9376
71	V	N	120.281
72	I	C	178.37
72	I	CA	63.7311
72	I	CB	37.5979
72	I	CD1	13.9863
72	I	CG1	28.3365
72	I	CG2	16.656
72	I	H	7.863
72	I	HA	3.9518
72	I	HB	2.0232
72	I	HD1	0.9047
72	I	HG2	0.9637
72	I	HG12	1.4588
72	I	HG13	1.0196
72	I	N	120.334
73	G	C	176.207
73	G	CA	46.8459
73	G	H	8.1807
73	G	HA	3.8051
73	G	HA2	3.8273
73	G	HA3	3.835
73	G	N	107.913
74	L	C	179.893
74	L	CA	57.7921
74	L	CB	41.875
74	L	CD1	24.7062
74	L	CD2	24.4755
74	L	CG	25.3252
74	L	H	8.0705
74	L	HA	4.0706
74	L	HB2	1.7338
74	L	HB3	1.6175
74	L	HD1	0.9619
74	L	HD2	0.7623
74	L	HG	1.6141
74	L	N	121.638
75	M	C	178.503
75	M	CA	57.5855
75	M	CB	32.46
75	M	CE	17.1656
75	M	CG	32.3261
75	M	H	8.1508
75	M	HA	4.1772
75	M	HB2	2.1353
75	M	HB3	2.0833
75	M	HE	1.9583
75	M	HG2	2.5598
75	M	HG3	2.3622
75	M	N	117.358
76	I	C	178.187
76	I	CA	63.972
76	I	CB	37.5784
76	I	CD1	11.118
76	I	CG1	26.5815
76	I	CG2	17.9151
76	I	H	7.4514
76	I	HA	3.9942
76	I	HB	1.8692
76	I	HD1	0.8215
76	I	HG2	0.9266
76	I	HG12	1.4257
76	I	HG13	1.1663
76	I	N	118.341
77	L	C	179.267
77	L	CA	58.0954
77	L	CB	41.4956
77	L	CD1	24.9301
77	L	CD2	24.3408
77	L	CG	26.6823
77	L	H	7.6754
77	L	HA	4.2389
77	L	HB2	1.7221
77	L	HB3	1.5253
77	L	HD1	0.8658
77	L	HD2	0.7743
77	L	HG	1.4688
77	L	N	119.298
78	R	C	179.019
78	R	CA	58.6814
78	R	CB	30.2599
78	R	CD	43.2912
78	R	CG	27.4755
78	R	CZ	159.709
78	R	H	7.5178
78	R	HA	4.411
78	R	HB2	1.8442
78	R	HB3	1.8709
78	R	HD2	3.2549
78	R	HD3	3.0188
78	R	HE	7.1213
78	R	HG2	1.6697
78	R	HG3	1.7821
78	R	N	118.962
79	G	C	175.698
79	G	CA	46.7094
79	G	H	8.6314
79	G	HA	3.8052
79	G	HA2	3.9314
79	G	HA3	3.875
79	G	N	108.578
80	I	C	177.588
80	I	CA	65.1575
80	I	CB	38.5549
80	I	CD1	13.7945
80	I	CG1	29.6166
80	I	CG2	17.736
80	I	H	8.0011
80	I	HA	4.0975
80	I	HB	1.9423
80	I	HD1	0.8755
80	I	HG2	0.9143
80	I	HG12	1.4169
80	I	HG13	1.3818
80	I	N	122.229
81	T	C	176.107
81	T	CA	66.3774
81	T	CB	69.2178
81	T	CG2	21.9526
81	T	H	7.9391
81	T	HA	4.0754
81	T	HB	4.2584
81	T	HG2	1.2397
81	T	N	114.016
82	S	C	176.561
82	S	CA	61.3965
82	S	CB	63.0882
82	S	H	8.3512
82	S	HA	4.3909
82	S	HB2	4.0307
82	S	HB3	3.7796
82	S	N	116.215
83	Y	C	177.865
83	Y	CA	60.3856
83	Y	CB	37.9613
83	Y	CD1	132.716
83	Y	CD2	133.051
83	Y	CE1	117.409
83	Y	CE2	117.636
83	Y	CG	131.041
83	Y	CZ	160.71
83	Y	H	8.0278
83	Y	HA	4.6165
83	Y	HB2	3.0773
83	Y	HB3	3.2273
83	Y	HD1	7.1134
83	Y	HD2	7.0915
83	Y	HE1	6.6124
83	Y	HE2	7.0298
83	Y	N	121.67
84	V	C	179.286
84	V	CA	65.8975
84	V	CB	31.6064
84	V	CG1	22.1625
84	V	CG2	21.7699
84	V	H	8.1481
84	V	HA	3.6019
84	V	HB	2.125
84	V	HG1	1.0374
84	V	HG2	0.8407
84	V	N	119.332
85	S	C	176.824
85	S	CA	61.8743
85	S	CB	63.4704
85	S	H	7.9922
85	S	HA	4.3247
85	S	HB2	3.9109
85	S	HB3	3.7962
85	S	N	115.685
86	S	C	176.949
86	S	CA	61.5684
86	S	CB	63.0992
86	S	H	8.2653
86	S	HA	4.4338
86	S	HB2	3.9111
86	S	HB3	3.7509
86	S	N	118.075
87	Y	C	177.914
87	Y	CA	60.3439
87	Y	CB	37.7153
87	Y	CD1	132.734
87	Y	CD2	133.02
87	Y	CE1	117.337
87	Y	CE2	117.776
87	Y	CG	130.986
87	Y	CZ	160.964
87	Y	H	8.5566
87	Y	HA	4.6585
87	Y	HB2	3.0308
87	Y	HB3	2.8206
87	Y	HD1	7.1397
87	Y	HD2	6.9614
87	Y	HE1	6.6188
87	Y	HE2	7.0832
87	Y	N	121.906
88	C	C	176.755
88	C	CA	63.1772
88	C	CB	26.7914
88	C	H	8.8058
88	C	HA	3.9678
88	C	HB2	2.8544
88	C	HB3	2.6818
88	C	N	119.063
89	I	C	177.942
89	I	CA	63.7174
89	I	CB	36.8737
89	I	CD1	11.5416
89	I	CG1	28.4112
89	I	CG2	18.073
89	I	H	8.5054
89	I	HA	3.7159
89	I	HB	2.0671
89	I	HD1	0.8682
89	I	HG2	0.8569
89	I	HG12	1.4877
89	I	HG13	1.3118
89	I	N	118.62
90	S	C	176.786
90	S	CA	61.5419
90	S	CB	63.1067
90	S	H	8.0221
90	S	HA	4.3877
90	S	HB2	3.9791
90	S	HB3	3.8115
90	S	N	115.149
91	W	C	179.212
91	W	CA	59.312
91	W	CB	29.2075
91	W	CD1	125.445
91	W	CD2	127.971
91	W	CE2	139.139
91	W	CG	111.579
91	W	H	8.191
91	W	HA	4.6654
91	W	HB2	3.1804
91	W	HB3	3.0794
91	W	HD1	7.1954
91	W	HE1	10.0881
91	W	HE3	7.468
91	W	N	122.725
92	V	C	178.51
92	V	CA	65.6769
92	V	CB	31.5614
92	V	CG1	22.6434
92	V	CG2	22.1118
92	V	H	8.181
92	V	HA	3.695
92	V	HB	2.0758
92	V	HG1	1.0051
92	V	HG2	0.8833
92	V	N	119.543
93	S	C	176.609
93	S	CA	61.6559
93	S	CB	63.0816
93	S	H	8.4869
93	S	HA	4.3808
93	S	HB2	3.9607
93	S	HB3	3.8596
93	S	N	115.536
94	G	C	174.924
94	G	CA	46.5391
94	G	H	8.3635
94	G	HA	4.0383
94	G	HA2	3.9792
94	G	HA3	4.0499
94	G	N	110.022
95	K	C	178.307
95	K	CA	57.7499
95	K	CB	34.1151
95	K	CD	29.1523
95	K	CE	41.8352
95	K	CG	24.6851
95	K	H	7.8652
95	K	HA	4.6058
95	K	HB2	1.8398
95	K	HB3	1.7673
95	K	HD2	1.5544
95	K	HD3	1.7038
95	K	HE2	3.0807
95	K	HE3	2.8718
95	K	HG2	1.3412
95	K	HG3	1.4523
95	K	HZ	7.4093
95	K	N	119.903
96	V	C	177.542
96	V	CA	66.4171
96	V	CB	31.4373
96	V	CG1	22.1927
96	V	CG2	22.4035
96	V	H	8.2492
96	V	HA	3.5178
96	V	HB	2.2551
96	V	HG1	0.9451
96	V	HG2	0.7941
96	V	N	119.856
97	V	C	177.952
97	V	CA	65.9123
97	V	CB	31.6748
97	V	CG1	22.0911
97	V	CG2	22.329
97	V	H	7.6744
97	V	HA	3.9265
97	V	HB	1.9366
97	V	HG1	0.9713
97	V	HG2	0.94
97	V	N	117.303
98	M	C	178.291
98	M	CA	58.4413
98	M	CB	32.2761
98	M	CE	17.406
98	M	CG	32.0885
98	M	H	7.8483
98	M	HA	4.3989
98	M	HB2	2.1274
98	M	HB3	1.9652
98	M	HE	2.0201
98	M	HG2	2.5078
98	M	HG3	2.331
98	M	N	118.22
99	T	C	176.208
99	T	CA	65.2987
99	T	CB	68.9175
99	T	CG2	22.1671
99	T	H	8.4554
99	T	HA	4.1105
99	T	HB	4.3358
99	T	HG2	1.2459
99	T	N	114.103
100	M	C	178.193
100	M	CA	57.8317
100	M	CB	32.049
100	M	CE	17.2139
100	M	CG	32.1595
100	M	H	7.9646
100	M	HA	4.2639
100	M	HB2	2.1501
100	M	HB3	2.0065
100	M	HE	2.032
100	M	HG2	2.4447
100	M	HG3	2.3377
100	M	N	120.659
101	R	C	178.422
101	R	CA	57.9357
101	R	CB	29.1595
101	R	CD	42.4643
101	R	CG	27.5781
101	R	CZ	160.443
101	R	H	8.2688
101	R	HA	3.977
101	R	HB2	2.0229
101	R	HB3	1.9488
101	R	HD2	3.1847
101	R	HD3	3.1403
101	R	HE	7.3164
101	R	HG2	1.6381
101	R	HG3	1.8396
101	R	N	118.257
102	R	C	178.377
102	R	CA	60.1143
102	R	CB	29.6871
102	R	CD	43.3198
102	R	CG	27.7187
102	R	CZ	159.637
102	R	H	8.6882
102	R	HA	4.1898
102	R	HB2	1.9511
102	R	HB3	1.8541
102	R	HD2	3.2752
102	R	HD3	3.1532
102	R	HE	7.2765
102	R	HG2	1.7663
102	R	HG3	1.8217
102	R	N	118.418
103	R	C	178.812
103	R	CA	59.449
103	R	CB	29.8708
103	R	CD	43.3579
103	R	CG	27.6491
103	R	CZ	160.318
103	R	H	8.3105
103	R	HA	4.1856
103	R	HB2	1.8541
103	R	HB3	1.7965
103	R	HD2	3.2241
103	R	HD3	3.1207
103	R	HE	7.2654
103	R	HG2	1.7075
103	R	HG3	1.739
103	R	N	119.025
104	L	C	179.79
104	L	CA	57.9676
104	L	CB	41.4811
104	L	CD1	24.8795
104	L	CD2	23.5948
104	L	CG	26.6937
104	L	H	8.4026
104	L	HA	3.9513
104	L	HB2	1.3107
104	L	HB3	1.2418
104	L	HD1	0.6189
104	L	HD2	0.6314
104	L	HG	1.7141
104	L	N	120.096
105	F	C	178.173
105	F	CA	61.1094
105	F	CB	38.9906
105	F	CD1	131.633
105	F	CD2	131.894
105	F	CE1	130.456
105	F	CE2	130.988
105	F	CG	139.685
105	F	CZ	130.384
105	F	H	7.4426
105	F	HA	4.3116
105	F	HB2	3.1807
105	F	HB3	3.0004
105	F	HD1	7.0567
105	F	HD2	7.0393
105	F	HE1	7.2498
105	F	HE2	7.583
105	F	HZ	7.2058
105	F	N	118.307
106	G	C	176.722
106	G	CA	47.7016
106	G	H	8.3067
106	G	HA	3.8214
106	G	HA2	4.0147
106	G	HA3	3.7543
106	G	N	108.349
107	H	C	178.366
107	H	CA	59.8338
107	H	CB	29.8795
107	H	CD2	119.646
107	H	CE1	136.892
107	H	CG	132.851
107	H	H	8.1299
107	H	HA	4.321
107	H	HB2	3.2433
107	H	HB3	3.1365
107	H	HD2	6.9874
107	H	HE1	7.7843
107	H	N	119.359
108	M	C	179.181
108	M	CA	57.5874
108	M	CB	32.5249
108	M	CE	17.33
108	M	CG	32.5866
108	M	H	8.3519
108	M	HA	4.4664
108	M	HB2	2.1102
108	M	HB3	2.0622
108	M	HE	1.8395
108	M	HG2	2.6123
108	M	HG3	2.3467
108	M	N	116.373
109	M	C	178.088
109	M	CA	57.263
109	M	CB	32.0203
109	M	CE	17.4097
109	M	CG	32.1686
109	M	H	8.5177
109	M	HA	4.4026
109	M	HB2	2.1334
109	M	HB3	2.0513
109	M	HE	2.0448
109	M	HG2	2.5949
109	M	HG3	2.3977
109	M	N	118.933
110	G	C	174.254
110	G	CA	45.7968
110	G	H	7.682
110	G	HA	3.7981
110	G	HA2	3.8393
110	G	HA3	3.7563
110	G	N	105.997
111	M	C	173.844
111	M	CA	52.8861
111	M	CB	32.7367
111	M	CE	17.3754
111	M	CG	32.2645
111	M	H	7.6208
111	M	HA	4.4871
111	M	HB2	1.9769
111	M	HB3	2.0128
111	M	HE	1.9536
111	M	HG2	2.5518
111	M	HG3	2.3097
111	M	N	120.52
112	P	C	177.296
112	P	CA	62.5944
112	P	CB	32.8045
112	P	CD	50.6296
112	P	CG	27.382
112	P	HA	4.3395
112	P	HB2	2.175
112	P	HB3	1.9687
112	P	HD2	3.7493
112	P	HD3	3.6393
112	P	HG2	2.0917
112	P	HG3	1.8723
113	V	C	177.359
113	V	CA	65.0646
113	V	CB	31.7867
113	V	CG1	21.3967
113	V	CG2	21.2683
113	V	H	7.9295
113	V	HA	3.6519
113	V	HB	2.0635
113	V	HG1	1.0129
113	V	HG2	0.8969
113	V	N	119.447
114	S	C	175.898
114	S	CA	61.1331
114	S	CB	62.8048
114	S	H	8.3848
114	S	HA	4.2579
114	S	HB2	3.9862
114	S	HB3	3.8482
114	S	N	113.439
115	F	C	176.971
115	F	CA	59.7577
115	F	CB	38.2832
115	F	CD1	131.849
115	F	CD2	131.829
115	F	CE1	130.358
115	F	CE2	130.905
115	F	CG	139.303
115	F	CZ	129.588
115	F	H	7.8325
115	F	HA	4.419
115	F	HB2	2.4654
115	F	HB3	2.6155
115	F	HD1	6.4302
115	F	HD2	6.6434
115	F	HE1	5.9892
115	F	HE2	7.0145
115	F	HZ	6.7223
115	F	N	118.698
116	F	C	176.257
116	F	CA	55.7753
116	F	CB	39.3764
116	F	CD1	131.116
116	F	CD2	131.165
116	F	CE1	130.464
116	F	CE2	131.022
116	F	CG	139.968
116	F	CZ	130.506
116	F	H	7.4311
116	F	HA	4.9506
116	F	HB2	2.9767
116	F	HB3	2.8551
116	F	HD1	7.0452
116	F	HD2	7.1296
116	F	HE1	7.2105
116	F	HE2	7.6401
116	F	HZ	7.2003
116	F	N	116.603
117	D	C	177.26
117	D	CA	55.4546
117	D	CB	40.8967
117	D	CG	179.604
117	D	H	8.2407
117	D	HA	4.6934
117	D	HB2	2.7364
117	D	HB3	2.6666
117	D	N	119.11
118	K	C	176.262
118	K	CA	56.1844
118	K	CB	32.4849
118	K	CD	28.8931
118	K	CE	41.9412
118	K	CG	24.8091
118	K	H	8.249
118	K	HA	4.5194
118	K	HB2	1.7084
118	K	HB3	1.7309
118	K	HD2	1.5838
118	K	HD3	1.5947
118	K	HE2	3.5128
118	K	HE3	3.125
118	K	HG2	1.3317
118	K	HG3	1.3315
118	K	HZ	7.3229
118	K	N	117.856
119	Q	C	175.933
119	Q	CA	54.8497
119	Q	CB	31.4332
119	Q	CD	179.875
119	Q	CG	33.4587
119	Q	H	7.8132
119	Q	HA	4.6154
119	Q	HB2	2.1582
119	Q	HB3	1.9294
119	Q	HE21	7.2435
119	Q	HE22	6.8375
119	Q	HG2	2.4801
119	Q	HG3	2.3734
119	Q	N	118.758
120	S	C	174.613
120	S	CA	56.8348
120	S	CB	66.0098
120	S	H	8.2481
120	S	HA	4.6589
120	S	HB2	4.0227
120	S	HB3	3.6747
120	S	N	112.821
121	T	C	177.094
121	T	CA	64.6413
121	T	CB	68.8083
121	T	CG2	22.1726
121	T	H	8.9175
121	T	HA	4.1023
121	T	HB	4.3053
121	T	HG2	1.2603
121	T	N	114.244
122	G	C	176.723
122	G	CA	47.0878
122	G	H	8.4099
122	G	HA	3.9076
122	G	HA2	3.8667
122	G	HA3	3.8384
122	G	N	109.505
123	T	C	176.583
123	T	CA	65.918
123	T	CB	68.9244
123	T	CG2	21.9534
123	T	H	7.6117
123	T	HA	4.0874
123	T	HB	4.1426
123	T	HG2	1.199
123	T	N	116.392
124	L	C	179.607
124	L	CA	57.6296
124	L	CB	41.5706
124	L	CD1	24.5982
124	L	CD2	24.4553
124	L	CG	26.7671
124	L	H	7.7013
124	L	HA	4.1066
124	L	HB2	1.7798
124	L	HB3	1.5953
124	L	HD1	0.9054
124	L	HD2	0.759
124	L	HG	1.524
124	L	N	122.144
125	L	C	179.349
125	L	CA	57.428
125	L	CB	41.3286
125	L	CD1	24.4625
125	L	CD2	24.2514
125	L	CG	26.8095
125	L	H	8.5831
125	L	HA	4.1542
125	L	HB2	1.8495
125	L	HB3	1.4883
125	L	HD1	0.8129
125	L	HD2	0.7871
125	L	HG	1.5865
125	L	N	119.432
126	S	C	176.627
126	S	CA	60.9449
126	S	CB	62.5589
126	S	H	8.2336
126	S	HA	4.3741
126	S	HB2	3.9439
126	S	HB3	3.8109
126	S	N	114.725
127	R	C	178.316
127	R	CA	58.8826
127	R	CB	29.8598
127	R	CD	43.3441
127	R	CG	27.5584
127	R	CZ	161.205
127	R	H	7.7079
127	R	HA	4.1267
127	R	HB2	1.929
127	R	HB3	1.8096
127	R	HD2	3.23
127	R	HD3	3.1312
127	R	HE	7.3203
127	R	HG2	1.649
127	R	HG3	1.7568
127	R	N	121.699
128	I	C	177.925
128	I	CA	64.5714
128	I	CB	37.467
128	I	CD1	13.5717
128	I	CG1	27.142
128	I	CG2	17.8779
128	I	H	8.1955
128	I	HA	3.7332
128	I	HB	1.8391
128	I	HD1	0.9679
128	I	HG2	0.644
128	I	HG12	1.4845
128	I	HG13	1.3109
128	I	N	117.904
129	T	C	176.611
129	T	CA	64.5198
129	T	CB	69.1786
129	T	CG2	22.0149
129	T	H	7.7203
129	T	HA	4.2343
129	T	HB	4.3219
129	T	HG2	1.2322
129	T	N	114.524
130	Y	C	178.229
130	Y	CA	60.4673
130	Y	CB	38.2114
130	Y	CD1	133.262
130	Y	CD2	133.432
130	Y	CE1	117.707
130	Y	CE2	117.756
130	Y	CG	132.088
130	Y	CZ	160.159
130	Y	H	8.2292
130	Y	HA	4.2452
130	Y	HB2	2.8608
130	Y	HB3	2.5904
130	Y	HD1	6.5384
130	Y	HD2	6.5414
130	Y	HE1	6.0552
130	Y	HE2	7.0118
130	Y	N	121.02
131	D	C	178.131
131	D	CA	56.7224
131	D	CB	40.1815
131	D	CG	179.458
131	D	H	8.5609
131	D	HA	4.2994
131	D	HB2	2.6817
131	D	HB3	2.4774
131	D	N	119.689
132	S	C	175.693
132	S	CA	60.6309
132	S	CB	63.3116
132	S	H	7.8236
132	S	HA	4.2656
132	S	HB2	3.9224
132	S	HB3	3.8619
132	S	N	114.025
133	E	C	176.464
133	E	CA	57.0388
133	E	CB	30.0372
133	E	CD	183.161
133	E	CG	36.2407
133	E	H	7.9432
133	E	HA	4.3719
133	E	HB2	2.101
133	E	HB3	1.9881
133	E	HG2	2.2112
133	E	HG3	2.258
133	E	N	119.12
134	Q	C	177.291
134	Q	CA	56.5429
134	Q	CB	30.9333
134	Q	CD	180.043
134	Q	CG	33.916
134	Q	H	7.6236
134	Q	HA	4.5828
134	Q	HB2	2.122
134	Q	HB3	1.9483
134	Q	HE21	7.1924
134	Q	HE22	7.1546
134	Q	HG2	2.2869
134	Q	HG3	2.1555
134	Q	N	119.654
135	V	C	177.876
135	V	CA	64.8338
135	V	CB	31.8649
135	V	CG1	21.7085
135	V	CG2	21.9599
135	V	H	8.1459
135	V	HA	3.8802
135	V	HB	1.941
135	V	HG1	0.8854
135	V	HG2	0.9203
135	V	N	118.793
136	A	C	179.505
136	A	CA	54.7539
136	A	CB	18.5924
136	A	H	7.9081
136	A	HA	4.2571
136	A	HB	1.4418
136	A	HB2	1.6932
136	A	HB3	1.5084
136	A	N	121.852
137	S	C	176.059
137	S	CA	61.0804
137	S	CB	63.5048
137	S	H	8.1671
137	S	HA	4.2653
137	S	HB2	3.8522
137	S	HB3	3.8186
137	S	N	115.028
138	S	C	176.923
138	S	CA	61.0803
138	S	CB	62.9122
138	S	H	8.1795
138	S	HA	4.3743
138	S	HB2	3.9081
138	S	HB3	3.7976
138	S	N	117.067
139	S	C	176.457
139	S	CA	61.9806
139	S	CB	63.2901
139	S	H	7.9634
139	S	HA	4.5072
139	S	HB2	3.9174
139	S	HB3	3.7938
139	S	N	117.643
140	S	C	176.204
140	S	CA	61.7972
140	S	CB	63.1455
140	S	H	7.564
140	S	HA	4.3111
140	S	HB2	3.8841
140	S	HB3	3.7732
140	S	N	116.727
141	G	C	176.62
141	G	CA	47.5719
141	G	H	8.2034
141	G	HA	3.8107
141	G	HA2	3.8745
141	G	HA3	3.8215
141	G	N	110.479
142	A	C	178.867
142	A	CA	55.2607
142	A	CB	18.8273
142	A	H	8.029
142	A	HA	3.882
142	A	HB	1.489
142	A	HB2	1.8321
142	A	HB3	1.4382
142	A	N	123.409
143	L	C	178.677
143	L	CA	58.3217
143	L	CB	42.0462
143	L	CD1	24.6625
143	L	CD2	24.6867
143	L	CG	26.7117
143	L	H	8.2765
143	L	HA	3.8379
143	L	HB2	1.682
143	L	HB3	1.5986
143	L	HD1	0.6783
143	L	HD2	0.6717
143	L	HG	1.4599
143	L	N	119.26
144	I	C	178.539
144	I	CA	63.3907
144	I	CB	38.1003
144	I	CD1	14.7062
144	I	CG1	27.1361
144	I	CG2	18.3062
144	I	H	7.773
144	I	HA	3.9285
144	I	HB	1.8962
144	I	HD1	0.7841
144	I	HG2	0.9325
144	I	HG12	1.323
144	I	HG13	1.1131
144	I	N	117.174
145	T	C	176.298
145	T	CA	64.7832
145	T	CB	68.9192
145	T	CG2	21.853
145	T	H	7.8473
145	T	HA	4.1208
145	T	HB	4.2683
145	T	HG2	1.213
145	T	N	113.054
146	V	C	179.178
146	V	CA	66.279
146	V	CB	31.5344
146	V	CG1	21.2574
146	V	CG2	21.5908
146	V	H	8.1661
146	V	HA	3.7075
146	V	HB	1.8945
146	V	HG1	0.6944
146	V	HG2	0.6322
146	V	N	121.115
147	V	C	178.914
147	V	CA	64.31
147	V	CB	32.2492
147	V	CG1	21.7143
147	V	CG2	22.1126
147	V	H	7.8509
147	V	HA	3.9015
147	V	HB	1.938
147	V	HG1	0.9034
147	V	HG2	0.9535
147	V	N	117.137
148	R	C	176.977
148	R	CA	57.7546
148	R	CB	30.5928
148	R	CD	43.4157
148	R	CG	27.1203
148	R	CZ	160.355
148	R	H	7.4161
148	R	HA	4.0129
148	R	HB2	1.9587
148	R	HB3	1.8772
148	R	HD2	3.1815
148	R	HD3	3.0651
148	R	HE	7.316
148	R	HG2	1.6415
148	R	HG3	1.7307
148	R	N	119.909
149	E	C	177.066
149	E	CA	57.8508
149	E	CB	29.2332
149	E	CD	182.643
149	E	CG	36.0584
149	E	H	7.9859
149	E	HA	4.1638
149	E	HB2	2.1353
149	E	HB3	1.9678
149	E	HG2	2.2751
149	E	HG3	2.2358
149	E	N	118.668
150	G	C	175.89
150	G	CA	47.4081
150	G	H	8.5863
150	G	HA	3.7262
150	G	HA2	3.8336
150	G	HA3	3.6981
150	G	N	107.496
151	A	C	179.383
151	A	CA	54.8999
151	A	CB	18.9269
151	A	H	8.3366
151	A	HA	4.0755
151	A	HB	1.43
151	A	HB2	1.7627
151	A	HB3	1.4359
151	A	N	124.151
152	S	C	177.159
152	S	CA	61.7112
152	S	CB	63.2791
152	S	H	7.9199
152	S	HA	4.1776
152	S	HB2	3.957
152	S	HB3	3.7536
152	S	N	113.502
153	I	C	178.862
153	I	CA	65.1566
153	I	CB	37.7796
153	I	CD1	13.8637
153	I	CG1	26.6284
153	I	CG2	17.4909
153	I	H	8.1044
153	I	HA	4.0568
153	I	HB	2.1076
153	I	HD1	0.9134
153	I	HG2	1.0016
153	I	HG12	1.443
153	I	HG13	1.1618
153	I	N	120.583
154	I	C	179.25
154	I	CA	64.5044
154	I	CB	37.839
154	I	CD1	12.9493
154	I	CG1	26.7787
154	I	CG2	18.0338
154	I	H	8.2861
154	I	HA	3.8431
154	I	HB	1.8088
154	I	HD1	0.7828
154	I	HG2	0.9056
154	I	HG12	1.4571
154	I	HG13	1.1032
154	I	N	120.117
155	G	C	176.503
155	G	CA	47.3938
155	G	H	8.2378
155	G	HA	3.7685
155	G	HA2	3.7868
155	G	HA3	3.8258
155	G	N	108.618
156	L	C	178.579
156	L	CA	57.1826
156	L	CB	41.5137
156	L	CD1	24.8965
156	L	CD2	23.5405
156	L	CG	25.9171
156	L	H	7.7548
156	L	HA	4.0429
156	L	HB2	1.6819
156	L	HB3	1.2977
156	L	HD1	0.7531
156	L	HD2	0.6858
156	L	HG	1.7607
156	L	N	121.331
157	F	C	177.057
157	F	CA	62.0712
157	F	CB	38.2678
157	F	CD1	132.016
157	F	CD2	131.776
157	F	CE1	130.517
157	F	CE2	130.916
157	F	CG	138.763
157	F	CZ	130.099
157	F	H	7.947
157	F	HA	3.0688
157	F	HB2	3.1353
157	F	HB3	2.8242
157	F	HD1	7.3189
157	F	HD2	7.2028
157	F	HE1	7.1385
157	F	HE2	7.6274
157	F	HZ	7.1246
157	F	N	119.891
158	I	C	178.869
158	I	CA	64.1512
158	I	CB	37.5838
158	I	CD1	14.5719
158	I	CG1	27.1948
158	I	CG2	18.4047
158	I	H	7.5546
158	I	HA	4.1229
158	I	HB	1.8831
158	I	HD1	0.9171
158	I	HG2	0.9414
158	I	HG12	1.4592
158	I	HG13	1.2838
158	I	N	117.688
159	M	C	178.54
159	M	CA	58.4459
159	M	CB	32.6798
159	M	CE	17.3091
159	M	CG	32.5891
159	M	H	7.692
159	M	HA	4.3121
159	M	HB2	2.1143
159	M	HB3	1.9889
159	M	HE	1.9837
159	M	HG2	2.5564
159	M	HG3	2.364
159	M	N	117.853
160	M	C	178.386
160	M	CA	58.5671
160	M	CB	32.4264
160	M	CE	17.3679
160	M	CG	32.9997
160	M	H	7.3705
160	M	HA	4.2426
160	M	HB2	2.0789
160	M	HB3	2.0206
160	M	HE	1.9214
160	M	HG2	2.5787
160	M	HG3	2.3562
160	M	N	119.448
161	F	C	177.691
161	F	CA	59.1928
161	F	CB	38.5898
161	F	CD1	130.937
161	F	CD2	131.345
161	F	CE1	130.39
161	F	CE2	131.11
161	F	CG	139.708
161	F	CZ	130.366
161	F	H	8.3218
161	F	HA	4.8313
161	F	HB2	2.8032
161	F	HB3	2.8531
161	F	HD1	7.1127
161	F	HD2	7.2228
161	F	HE1	6.7894
161	F	HE2	7.6617
161	F	HZ	7.1928
161	F	N	118.777
162	Y	C	176.634
162	Y	CA	60.1969
162	Y	CB	37.9537
162	Y	CD1	133.462
162	Y	CD2	133.224
162	Y	CE1	117.51
162	Y	CE2	117.854
162	Y	CG	132.223
162	Y	CZ	160.5
162	Y	H	8.6307
162	Y	HA	4.3906
162	Y	HB2	2.666
162	Y	HB3	2.6115
162	Y	HD1	6.577
162	Y	HD2	6.527
162	Y	HE1	5.8795
162	Y	HE2	6.9735
162	Y	N	118.833
163	Y	C	175.468
163	Y	CA	58.1842
163	Y	CB	39.6217
163	Y	CD1	132.601
163	Y	CD2	133.304
163	Y	CE1	117.327
163	Y	CE2	117.695
163	Y	CG	132.115
163	Y	CZ	161.074
163	Y	H	7.4779
163	Y	HA	4.5566
163	Y	HB2	2.7878
163	Y	HB3	2.509
163	Y	HD1	6.4551
163	Y	HD2	6.5023
163	Y	HE1	6.0197
163	Y	HE2	6.9672
163	Y	N	117.258
164	S	C	175.431
164	S	CA	56.8622
164	S	CB	64.0187
164	S	H	7.8695
164	S	HA	4.7509
164	S	HB2	3.9553
164	S	HB3	3.69
164	S	N	116.085
165	W	C	177.688
165	W	CA	59.7215
165	W	CB	29.1252
165	W	CD1	127.244
165	W	CD2	128.043
165	W	CE2	139.167
165	W	CG	111.312
165	W	H	8.8099
165	W	HA	4.5452
165	W	HB2	2.9108
165	W	HB3	2.7014
165	W	HD1	6.755
165	W	HE1	8.9672
165	W	HE3	6.9367
165	W	N	126.063
166	Q	C	177.837
166	Q	CA	57.7862
166	Q	CB	28.7043
166	Q	CD	180.085
166	Q	CG	34.1192
166	Q	H	8.3122
166	Q	HA	4.1864
166	Q	HB2	2.0927
166	Q	HB3	1.995
166	Q	HE21	7.3626
166	Q	HE22	6.9843
166	Q	HG2	2.4235
166	Q	HG3	2.3781
166	Q	N	118.514
167	L	C	179.123
167	L	CA	57.9723
167	L	CB	41.3477
167	L	CD1	24.3737
167	L	CD2	24.276
167	L	CG	26.6182
167	L	H	7.7935
167	L	HA	4.1743
167	L	HB2	1.8086
167	L	HB3	1.4002
167	L	HD1	0.7384
167	L	HD2	0.8426
167	L	HG	1.592
167	L	N	120.734
168	S	C	176.473
168	S	CA	61.5434
168	S	CB	63.0087
168	S	H	7.7107
168	S	HA	4.3922
168	S	HB2	3.8618
168	S	HB3	3.8003
168	S	N	113.97
169	I	C	178.03
169	I	CA	63.7504
169	I	CB	37.6395
169	I	CD1	12.1138
169	I	CG1	26.4553
169	I	CG2	17.8258
169	I	H	8.2796
169	I	HA	3.9765
169	I	HB	1.8464
169	I	HD1	0.8039
169	I	HG2	0.9681
169	I	HG12	1.4113
169	I	HG13	1.0483
169	I	N	121.243
170	I	C	177.037
170	I	CA	62.5542
170	I	CB	37.8155
170	I	CD1	14.4306
170	I	CG1	26.4985
170	I	CG2	18.7224
170	I	H	8.1895
170	I	HA	4.0481
170	I	HB	1.8922
170	I	HD1	0.8958
170	I	HG2	0.9303
170	I	HG12	1.4279
170	I	HG13	1.0607
170	I	N	117.99
171	L	C	178.233
171	L	CA	55.9126
171	L	CB	42.409
171	L	CD1	25.2248
171	L	CD2	25.0247
171	L	CG	26.0497
171	L	H	8.2498
171	L	HA	4.3392
171	L	HB2	1.7947
171	L	HB3	1.4584
171	L	HD1	0.7945
171	L	HD2	0.8125
171	L	HG	1.5073
171	L	N	118.361
172	I	C	177.84
172	I	CA	63.0298
172	I	CB	38.2381
172	I	CD1	13.7974
172	I	CG1	26.941
172	I	CG2	17.7745
172	I	H	7.8574
172	I	HA	4.2064
172	I	HB	2.1413
172	I	HD1	0.9185
172	I	HG2	1.3187
172	I	HG12	1.3458
172	I	HG13	1.0684
172	I	N	117.855
173	V	C	177.228
173	V	CA	64.5503
173	V	CB	31.4668
173	V	CG1	21.5078
173	V	CG2	21.8542
173	V	H	7.503
173	V	HA	3.9968
173	V	HB	1.9764
173	V	HG1	0.9457
173	V	HG2	0.9604
173	V	N	119.787
174	L	C	178.535
174	L	CA	57.1969
174	L	CB	42.1989
174	L	CD1	24.66
174	L	CD2	24.46
174	L	CG	25.6529
174	L	H	7.4992
174	L	HA	4.2796
174	L	HB2	1.8432
174	L	HB3	1.4276
174	L	HD1	0.821
174	L	HD2	0.8014
174	L	HG	1.5333
174	L	N	119.126
175	A	C	177.085
175	A	CA	56.8497
175	A	CB	16.5924
175	A	H	7.6848
175	A	HA	4.205
[truncated: 4,880 more rows]

## Sheet: 5TV4B
NUM	RES	ATOMNAME	SHIFT
11	Q	C	176.656
11	Q	CA	54.7575
11	Q	CB	29.0124
11	Q	CD	179.795
11	Q	CG	34.0652
11	Q	H	8.4921
11	Q	HA	4.3784
11	Q	HB2	2.08
11	Q	HB3	1.9756
11	Q	HE21	7.3017
11	Q	HE22	7.0578
11	Q	HG2	2.3275
11	Q	HG3	2.3611
11	Q	N	119.95
12	T	C	176.469
12	T	CA	63.9844
12	T	CB	69.2282
12	T	CG2	21.77
12	T	H	8.3636
12	T	HA	4.2474
12	T	HB	4.3119
12	T	HG2	1.2233
12	T	N	114.92
13	F	C	178.939
13	F	CA	60.367
13	F	CB	37.8116
13	F	CD1	132.098
13	F	CD2	131.714
13	F	CE1	130.327
13	F	CE2	131.144
13	F	CG	139.424
13	F	CZ	129.945
13	F	H	8.0856
13	F	HA	4.3967
13	F	HB2	2.4835
13	F	HB3	2.632
13	F	HD1	6.4368
13	F	HD2	6.5082
13	F	HE1	5.9735
13	F	HE2	6.9687
13	F	HZ	6.7447
13	F	N	119.923
14	R	C	177.761
14	R	CA	58.0651
14	R	CB	29.967
14	R	CD	43.0107
14	R	CG	27.3091
14	R	CZ	160.548
14	R	H	8.243
14	R	HA	4.2089
14	R	HB2	1.847
14	R	HB3	1.8557
14	R	HD2	3.2895
14	R	HD3	3.0758
14	R	HE	7.31
14	R	HG2	1.5407
14	R	HG3	1.7641
14	R	N	118.487
15	R	C	176.824
15	R	CA	56.3277
15	R	CB	30.4858
15	R	CD	43.0446
15	R	CG	27.1978
15	R	CZ	160.547
15	R	H	7.5158
15	R	HA	4.3021
15	R	HB2	1.7553
15	R	HB3	1.7922
15	R	HD2	3.1761
15	R	HD3	3.0918
15	R	HE	7.2152
15	R	HG2	1.6657
15	R	HG3	1.6969
15	R	N	117.35
16	L	C	178.812
16	L	CA	58.7266
16	L	CB	41.6381
16	L	CD1	24.3863
16	L	CD2	24.4228
16	L	CG	26.6879
16	L	H	8.026
16	L	HA	4.2722
16	L	HB2	1.8172
16	L	HB3	1.4162
16	L	HD1	0.6898
16	L	HD2	0.8042
16	L	HG	1.4432
16	L	N	120.723
17	W	C	178.113
17	W	CA	61.8466
17	W	CB	27.6431
17	W	CD1	127.057
17	W	CD2	128.003
17	W	CE2	139.315
17	W	CG	111.189
17	W	H	8.1663
17	W	HA	4.4695
17	W	HB2	3.2001
17	W	HB3	3.1826
17	W	HD1	6.9771
17	W	HE1	10.0722
17	W	HE3	7.5016
17	W	N	119.59
18	P	C	179.124
18	P	CA	66.5376
18	P	CB	30.9804
18	P	CD	50.5019
18	P	CG	28.2289
18	P	HA	4.0545
18	P	HB2	2.1725
18	P	HB3	2.0556
18	P	HD2	3.7228
18	P	HD3	3.5836
18	P	HG2	2.0518
18	P	HG3	2.0228
19	T	C	176.234
19	T	CA	63.8609
19	T	CB	69.0093
19	T	CG2	22.3917
19	T	H	7.1926
19	T	HA	4.0987
19	T	HB	4.2647
19	T	HG2	1.2378
19	T	N	111.497
20	I	C	176.269
20	I	CA	61.8191
20	I	CB	36.907
20	I	CD1	10.5867
20	I	CG1	27.5119
20	I	CG2	18.1977
20	I	H	7.6917
20	I	HA	3.6236
20	I	HB	1.2322
20	I	HD1	0.7065
20	I	HG2	0.646
20	I	HG12	1.222
20	I	HG13	0.9902
20	I	N	116.531
21	A	C	176.708
21	A	CA	55.0829
21	A	CB	17.189
21	A	H	6.6309
21	A	HA	2.6332
21	A	HB	1.1162
21	A	HB2	1.7096
21	A	HB3	1.5023
21	A	N	122.265
22	P	C	177.905
22	P	CA	65.1119
22	P	CB	31.6795
22	P	CD	50.1994
22	P	CG	27.1821
22	P	HA	4.2841
22	P	HB2	2.1093
22	P	HB3	1.8393
22	P	HD2	3.0725
22	P	HD3	2.8887
22	P	HG2	1.853
22	P	HG3	1.6912
23	F	C	176.63
23	F	CA	56.9651
23	F	CB	38.9787
23	F	CD1	132.065
23	F	CD2	131.735
23	F	CE1	130.425
23	F	CE2	131.088
23	F	CG	139.58
23	F	CZ	130.678
23	F	H	6.6449
23	F	HA	4.7604
23	F	HB2	3.1486
23	F	HB3	3.1349
23	F	HD1	7.0741
23	F	HD2	7.0356
23	F	HE1	7.1557
23	F	HE2	7.2237
23	F	HZ	7.0428
23	F	N	115.463
24	K	C	178.044
24	K	CA	59.5873
24	K	CB	32.455
24	K	CD	28.8691
24	K	CE	41.9555
24	K	CG	24.9012
24	K	H	7.591
24	K	HA	4.2521
24	K	HB2	1.8766
24	K	HB3	1.7467
24	K	HD2	1.5301
24	K	HD3	1.5755
24	K	HE2	3.496
24	K	HE3	3.1326
24	K	HG2	1.3254
24	K	HG3	1.4194
24	K	HZ	7.3962
24	K	N	120.854
25	A	C	179.948
25	A	CA	54.7089
25	A	CB	18.444
25	A	H	8.5399
25	A	HA	4.2205
25	A	HB	1.4899
25	A	HB2	1.7887
25	A	HB3	1.4904
25	A	N	120.469
26	G	C	175.944
26	G	CA	47.3733
26	G	H	8.0957
26	G	HA	3.6586
26	G	HA2	3.798
26	G	HA3	3.7829
26	G	N	106.644
27	L	C	179.012
27	L	CA	57.4129
27	L	CB	41.5749
27	L	CD1	24.9999
27	L	CD2	23.3917
27	L	CG	26.7675
27	L	H	8.4003
27	L	HA	4.1166
27	L	HB2	1.9576
27	L	HB3	1.554
27	L	HD1	0.9355
27	L	HD2	0.7954
27	L	HG	1.6941
27	L	N	121.436
28	I	C	177.981
28	I	CA	64.6192
28	I	CB	37.7735
28	I	CD1	14.7181
28	I	CG1	27.0063
28	I	CG2	18.3504
28	I	H	7.283
28	I	HA	4.0552
28	I	HB	1.8823
28	I	HD1	0.8551
28	I	HG2	0.9758
28	I	HG12	1.4284
28	I	HG13	1.1066
28	I	N	118.067
29	V	C	178.18
29	V	CA	65.0887
29	V	CB	31.3048
29	V	CG1	21.5509
29	V	CG2	21.7398
29	V	H	8.3406
29	V	HA	3.8478
29	V	HB	2.0825
29	V	HG1	0.8922
29	V	HG2	0.926
29	V	N	119.425
30	A	C	179.04
30	A	CA	55.2499
30	A	CB	18.1871
30	A	H	8.1923
30	A	HA	3.9466
30	A	HB	1.4419
30	A	HB2	1.8357
30	A	HB3	1.4556
30	A	N	123.075
31	G	C	175.927
31	G	CA	47.4623
31	G	H	8.4664
31	G	HA	3.8269
31	G	HA2	3.9403
31	G	HA3	3.8596
31	G	N	104.936
32	V	C	178.003
32	V	CA	65.666
32	V	CB	31.7569
32	V	CG1	22.095
32	V	CG2	22.0719
32	V	H	8.1583
32	V	HA	3.9366
32	V	HB	1.9971
32	V	HG1	0.9747
32	V	HG2	0.9694
32	V	N	119.639
33	A	C	179.525
33	A	CA	54.6083
33	A	CB	18.1988
33	A	H	8.0275
33	A	HA	4.1715
33	A	HB	1.4857
33	A	HB2	1.8051
33	A	HB3	1.5344
33	A	N	122.206
34	L	C	178.658
34	L	CA	57.2443
34	L	CB	41.7689
34	L	CD1	25.0854
34	L	CD2	24.9831
34	L	CG	26.8244
34	L	H	7.4558
34	L	HA	4.2702
34	L	HB2	1.7478
34	L	HB3	1.4604
34	L	HD1	0.7567
34	L	HD2	0.7885
34	L	HG	1.423
34	L	N	115.715
35	I	C	178.456
35	I	CA	63.4851
35	I	CB	37.1399
35	I	CD1	11.8713
35	I	CG1	26.2727
35	I	CG2	17.9262
35	I	H	8.2248
35	I	HA	3.9207
35	I	HB	1.8879
35	I	HD1	0.7768
35	I	HG2	0.9502
35	I	HG12	1.2402
35	I	HG13	1.1738
35	I	N	119.075
36	L	C	179.718
36	L	CA	58.1932
36	L	CB	41.7462
36	L	CD1	24.9616
36	L	CD2	24.5226
36	L	CG	26.7041
36	L	H	8.1871
36	L	HA	4.0638
36	L	HB2	1.766
36	L	HB3	1.6145
36	L	HD1	0.8383
36	L	HD2	0.7686
36	L	HG	1.4688
36	L	N	119.659
37	N	C	176.666
37	N	CA	56.5231
37	N	CB	38.7629
37	N	CG	176.251
37	N	H	7.7863
37	N	HA	4.3466
37	N	HB2	2.886
37	N	HB3	2.8245
37	N	HD21	7.4432
37	N	HD22	7.1049
37	N	N	117.606
38	A	C	178.798
38	A	CA	55.4123
38	A	CB	18.6012
38	A	H	8.0825
38	A	HA	3.9062
38	A	HB	1.3762
38	A	HB2	1.7888
38	A	HB3	1.4803
38	A	N	122.05
39	A	C	180.588
39	A	CA	55.1213
39	A	CB	18.3645
39	A	H	8.2779
39	A	HA	4.0563
39	A	HB	1.4504
39	A	HB2	1.7561
39	A	HB3	1.4707
39	A	N	120.12
40	S	C	176.286
40	S	CA	61.4704
40	S	CB	63.1222
40	S	H	7.9356
40	S	HA	4.2265
40	S	HB2	3.958
40	S	HB3	3.8158
40	S	N	113.204
41	D	C	177.47
41	D	CA	56.83
41	D	CB	40.2634
41	D	CG	179.556
41	D	H	7.9296
41	D	HA	4.4167
41	D	HB2	2.6753
41	D	HB3	2.538
41	D	N	121.843
42	T	C	176.8
42	T	CA	64.9849
42	T	CB	68.7148
42	T	CG2	21.9756
42	T	H	8.4146
42	T	HA	3.9559
42	T	HB	4.2339
42	T	HG2	1.1962
42	T	N	110.907
43	F	C	177.495
43	F	CA	60.4973
43	F	CB	38.3255
43	F	CD1	132.486
43	F	CD2	131.889
43	F	CE1	130.44
43	F	CE2	131.117
43	F	CG	139.457
43	F	CZ	129.283
43	F	H	8.1754
43	F	HA	4.3047
43	F	HB2	2.5293
43	F	HB3	2.6491
43	F	HD1	6.516
43	F	HD2	6.5454
43	F	HE1	5.9779
43	F	HE2	6.9813
43	F	HZ	6.8331
43	F	N	120.577
44	M	C	178.929
44	M	CA	58.8162
44	M	CB	32.1176
44	M	CE	17.3411
44	M	CG	32.2178
44	M	H	8.3145
44	M	HA	4.2126
44	M	HB2	2.0492
44	M	HB3	1.9356
44	M	HE	1.9358
44	M	HG2	2.6412
44	M	HG3	2.3175
44	M	N	119.77
45	L	C	179.425
45	L	CA	57.2789
45	L	CB	41.4731
45	L	CD1	25.1159
45	L	CD2	23.1916
45	L	CG	26.7318
45	L	H	7.4841
45	L	HA	4.0834
45	L	HB2	1.7455
45	L	HB3	1.519
45	L	HD1	0.8462
45	L	HD2	0.7894
45	L	HG	1.6202
45	L	N	119.597
46	S	C	176.098
46	S	CA	61.0838
46	S	CB	63.0047
46	S	H	8.0758
46	S	HA	4.2511
46	S	HB2	3.8719
46	S	HB3	3.7769
46	S	N	115.259
47	L	C	177.675
47	L	CA	56.041
47	L	CB	41.3976
47	L	CD1	25.2923
47	L	CD2	24.0649
47	L	CG	26.8105
47	L	H	8.3173
47	L	HA	4.3441
47	L	HB2	1.808
47	L	HB3	1.5254
47	L	HD1	0.7346
47	L	HD2	0.8386
47	L	HG	1.5068
47	L	N	120.756
48	L	C	179.133
48	L	CA	57.3318
48	L	CB	41.649
48	L	CD1	25.3735
48	L	CD2	24.2777
48	L	CG	26.838
48	L	H	7.7552
48	L	HA	4.1657
48	L	HB2	1.7694
48	L	HB3	1.5195
48	L	HD1	0.8351
48	L	HD2	0.8329
48	L	HG	1.5317
48	L	N	119.864
49	K	C	178.381
49	K	CA	59.4123
49	K	CB	31.5479
49	K	CD	28.9255
49	K	CE	41.8507
49	K	CG	24.8642
49	K	H	7.8033
49	K	HA	4.2123
49	K	HB2	1.7678
49	K	HB3	1.7283
49	K	HD2	1.5424
49	K	HD3	1.5601
49	K	HE2	3.4883
49	K	HE3	3.078
49	K	HG2	1.4164
49	K	HG3	1.3864
49	K	HZ	6.9389
49	K	N	119.474
50	P	C	178.704
50	P	CA	65.4394
50	P	CB	31.3909
50	P	CD	50.2431
50	P	CG	27.1141
50	P	HA	4.1332
50	P	HB2	2.1559
50	P	HB3	2.0394
50	P	HD2	3.6806
50	P	HD3	3.4122
50	P	HG2	2.0268
50	P	HG3	1.9186
51	L	C	179.362
51	L	CA	58.3288
51	L	CB	41.7023
51	L	CD1	25.1016
51	L	CD2	24.1937
51	L	CG	26.7815
51	L	H	7.5705
51	L	HA	4.1924
51	L	HB2	1.8182
51	L	HB3	1.4089
51	L	HD1	0.7872
51	L	HD2	0.7772
51	L	HG	1.3654
51	L	N	118.903
52	L	C	178.982
52	L	CA	57.5477
52	L	CB	41.4477
52	L	CD1	25.7463
52	L	CD2	24.9033
52	L	CG	26.7137
52	L	H	8.4537
52	L	HA	4.2136
52	L	HB2	1.7099
52	L	HB3	1.4722
52	L	HD1	0.8086
52	L	HD2	0.8318
52	L	HG	1.4698
52	L	N	118.963
53	D	C	176.908
53	D	CA	56.4113
53	D	CB	40.2937
53	D	CG	179.334
53	D	H	7.6568
53	D	HA	4.435
53	D	HB2	2.7481
53	D	HB3	2.5608
53	D	N	118.152
54	D	C	177.03
54	D	CA	55.4714
54	D	CB	42.1589
54	D	CG	179.489
54	D	H	7.687
54	D	HA	4.7501
54	D	HB2	2.7606
54	D	HB3	2.5167
54	D	N	117.929
55	G	C	175.043
55	G	CA	46.3066
55	G	H	8.5681
55	G	HA	3.8874
55	G	HA2	3.9553
55	G	HA3	3.7938
55	G	N	108.881
56	F	C	176.501
56	F	CA	58.6367
56	F	CB	40.0217
56	F	CD1	132.171
56	F	CD2	131.918
56	F	CE1	130.547
56	F	CE2	130.987
56	F	CG	139.947
56	F	CZ	129.921
56	F	H	7.9083
56	F	HA	4.6029
56	F	HB2	2.5929
56	F	HB3	2.6065
56	F	HD1	6.4768
56	F	HD2	6.4572
56	F	HE1	5.973
56	F	HE2	6.9754
56	F	HZ	7.1671
56	F	N	119.497
57	G	C	175.445
57	G	CA	47.2929
57	G	H	8.2013
57	G	HA	3.8311
57	G	HA2	3.8457
57	G	HA3	3.8683
57	G	N	109.065
58	K	C	176.93
58	K	CA	57.378
58	K	CB	32.6187
58	K	CD	28.8662
58	K	CE	41.864
58	K	CG	24.7928
58	K	H	8.3376
58	K	HA	4.3274
58	K	HB2	1.7541
58	K	HB3	1.7708
58	K	HD2	1.6522
58	K	HD3	1.6384
58	K	HE2	3.5019
58	K	HE3	3.1429
58	K	HG2	1.3981
58	K	HG3	1.4048
58	K	HZ	7.2332
58	K	N	120.32
59	T	C	173.573
59	T	CA	63.5883
59	T	CB	68.0593
59	T	CG2	21.8737
59	T	H	7.7502
59	T	HA	4.4344
59	T	HB	4.3204
59	T	HG2	1.1961
59	T	N	114.216
60	D	C	176.407
60	D	CA	52.7861
60	D	CB	42.806
60	D	CG	179.726
60	D	H	7.6372
60	D	HA	4.8019
60	D	HB2	2.6679
60	D	HB3	2.6345
60	D	N	122.629
61	R	C	176.671
61	R	CA	55.9063
61	R	CB	30.8632
61	R	CD	43.123
61	R	CG	26.9812
61	R	CZ	160.272
61	R	H	8.7282
61	R	HA	4.4505
61	R	HB2	1.8411
61	R	HB3	1.6675
61	R	HD2	3.1861
61	R	HD3	3.0244
61	R	HE	7.2341
61	R	HG2	1.6092
61	R	HG3	1.5782
61	R	N	122.454
62	S	C	176.322
62	S	CA	61.2087
62	S	CB	63.0024
62	S	H	8.6031
62	S	HA	4.4043
62	S	HB2	3.9491
62	S	HB3	3.8409
62	S	N	116.955
63	V	C	177.938
63	V	CA	64.7113
63	V	CB	31.4713
63	V	CG1	21.9093
63	V	CG2	22.0632
63	V	H	8.0594
63	V	HA	4.0208
63	V	HB	1.9408
63	V	HG1	0.9342
63	V	HG2	1.0325
63	V	N	119.605
64	L	C	179.019
64	L	CA	57.496
64	L	CB	41.1586
64	L	CD1	25.001
64	L	CD2	23.9985
64	L	CG	26.7682
64	L	H	7.7103
64	L	HA	4.2595
64	L	HB2	1.7846
64	L	HB3	1.5064
64	L	HD1	0.8302
64	L	HD2	0.7903
64	L	HG	1.5246
64	L	N	119.516
65	V	C	176.964
65	V	CA	63.3439
65	V	CB	32.6876
65	V	CG1	21.5159
65	V	CG2	21.6717
65	V	H	7.7359
65	V	HA	4.2023
65	V	HB	1.9999
65	V	HG1	0.9682
65	V	HG2	0.9772
65	V	N	113.935
66	W	C	178.143
66	W	CA	61.4755
66	W	CB	29.1745
66	W	CD1	126.495
66	W	CD2	128.918
66	W	CE2	139.179
66	W	CG	111.069
66	W	H	7.8895
66	W	HA	4.3504
66	W	HB2	3.2172
66	W	HB3	3.1005
66	W	HD1	7.213
66	W	HE1	10.1561
66	W	HE3	7.495
66	W	N	121.924
67	M	C	175.874
67	M	CA	58.9556
67	M	CB	30.8824
67	M	CE	17.312
67	M	CG	32.0255
67	M	H	8.318
67	M	HA	4.3623
67	M	HB2	2.0539
67	M	HB3	1.9511
67	M	HE	1.9943
67	M	HG2	2.6009
67	M	HG3	2.2854
67	M	N	116.599
68	P	C	178.861
68	P	CA	66.0563
68	P	CB	31.2488
68	P	CD	50.2279
68	P	CG	27.7808
68	P	HA	4.2658
68	P	HB2	2.1724
68	P	HB3	1.9758
68	P	HD2	3.7144
68	P	HD3	3.5245
68	P	HG2	2.0633
68	P	HG3	1.9761
69	L	C	179.38
69	L	CA	57.8655
69	L	CB	41.2728
69	L	CD1	25.3297
69	L	CD2	24.0074
69	L	CG	26.7068
69	L	H	6.9869
69	L	HA	4.1262
69	L	HB2	1.7781
69	L	HB3	1.46
69	L	HD1	0.8852
69	L	HD2	0.8007
69	L	HG	1.28
69	L	N	116.305
70	V	C	178.447
70	V	CA	65.806
70	V	CB	31.5165
70	V	CG1	21.8267
70	V	CG2	21.4005
70	V	H	7.09
70	V	HA	3.6365
70	V	HB	1.4586
70	V	HG1	0.9947
70	V	HG2	0.97
70	V	N	119.805
71	V	C	178.178
71	V	CA	66.2468
71	V	CB	31.4013
71	V	CG1	22.2611
71	V	CG2	21.9557
71	V	H	7.9915
71	V	HA	3.7521
71	V	HB	2.1294
71	V	HG1	0.9537
71	V	HG2	0.9537
71	V	N	120.389
72	I	C	178.831
72	I	CA	63.6824
72	I	CB	37.3891
72	I	CD1	13.8415
72	I	CG1	28.1429
72	I	CG2	16.5749
72	I	H	7.8975
72	I	HA	3.9094
72	I	HB	2.0038
72	I	HD1	0.9132
72	I	HG2	0.8513
72	I	HG12	1.3518
72	I	HG13	0.9188
72	I	N	120.548
73	G	C	176.314
73	G	CA	46.9646
73	G	H	8.2108
73	G	HA	3.7891
73	G	HA2	3.8581
73	G	HA3	3.7939
73	G	N	107.976
74	L	C	179.397
74	L	CA	57.7365
74	L	CB	41.6817
74	L	CD1	25.0143
74	L	CD2	24.3607
74	L	CG	25.5268
74	L	H	8.1213
74	L	HA	4.0351
74	L	HB2	1.8538
74	L	HB3	1.571
74	L	HD1	0.8816
74	L	HD2	0.8056
74	L	HG	1.5569
74	L	N	121.665
75	M	C	178.06
75	M	CA	56.8936
75	M	CB	32.3192
75	M	CE	17.2509
75	M	CG	32.4455
75	M	H	8.2136
75	M	HA	4.2455
75	M	HB2	2.1167
75	M	HB3	2.0506
75	M	HE	2.0066
75	M	HG2	2.6582
75	M	HG3	2.4832
75	M	N	116.792
76	I	C	177.907
76	I	CA	63.7338
76	I	CB	36.9888
76	I	CD1	11.5236
76	I	CG1	26.5401
76	I	CG2	18.1238
76	I	H	7.6938
76	I	HA	3.9185
76	I	HB	1.8743
76	I	HD1	0.8654
76	I	HG2	0.9493
76	I	HG12	1.4214
76	I	HG13	1.2077
76	I	N	119.751
77	L	C	179.917
77	L	CA	57.9536
77	L	CB	41.4176
77	L	CD1	24.9876
77	L	CD2	23.8618
77	L	CG	26.8039
77	L	H	7.9339
77	L	HA	4.1537
77	L	HB2	1.7397
77	L	HB3	1.5058
77	L	HD1	0.7888
77	L	HD2	0.832
77	L	HG	1.4899
77	L	N	118.955
78	R	C	178.996
78	R	CA	58.3828
78	R	CB	29.985
78	R	CD	43.378
78	R	CG	27.2217
78	R	CZ	160.168
78	R	H	7.8056
78	R	HA	4.1148
78	R	HB2	1.8561
78	R	HB3	1.7888
78	R	HD2	3.2305
78	R	HD3	3.081
78	R	HE	7.3602
78	R	HG2	1.7295
78	R	HG3	1.7771
78	R	N	118.232
79	G	C	176.356
79	G	CA	47.5367
79	G	H	8.1306
79	G	HA	3.8005
79	G	HA2	3.8652
79	G	HA3	3.8013
79	G	N	108.105
80	I	C	177.861
80	I	CA	64.6035
80	I	CB	38.0937
80	I	CD1	14.4844
80	I	CG1	26.1838
80	I	CG2	18.9064
80	I	H	8.2902
80	I	HA	4.0613
80	I	HB	1.9439
80	I	HD1	0.8509
80	I	HG2	0.9505
80	I	HG12	1.2713
80	I	HG13	1.2081
80	I	N	120.739
81	T	C	176.736
81	T	CA	65.8695
81	T	CB	68.8201
81	T	CG2	21.6179
81	T	H	8.3995
81	T	HA	4.0697
81	T	HB	4.2226
81	T	HG2	1.2091
81	T	N	115.999
82	S	C	176.297
82	S	CA	61.609
82	S	CB	62.7979
82	S	H	8.3619
82	S	HA	4.1735
82	S	HB2	4.0394
82	S	HB3	3.8808
82	S	N	117.15
83	Y	C	177.369
83	Y	CA	61.594
83	Y	CB	38.9623
83	Y	CD1	132.771
83	Y	CD2	132.952
83	Y	CE1	117.62
83	Y	CE2	117.953
83	Y	CG	131.035
83	Y	CZ	161.057
83	Y	H	8.4477
83	Y	HA	4.2292
83	Y	HB2	3.0124
83	Y	HB3	3.0705
83	Y	HD1	6.9439
83	Y	HD2	6.8452
83	Y	HE1	6.7644
83	Y	HE2	6.9539
83	Y	N	122.03
84	V	C	178.192
84	V	CA	64.5686
84	V	CB	31.6371
84	V	CG1	22.4228
84	V	CG2	21.7728
84	V	H	8.6771
84	V	HA	3.7294
84	V	HB	1.9399
84	V	HG1	1.0089
84	V	HG2	1.035
84	V	N	117.554
85	S	C	175.705
85	S	CA	61.9961
85	S	CB	63.1376
85	S	H	7.9872
85	S	HA	4.0623
85	S	HB2	3.9992
85	S	HB3	3.8932
85	S	N	116.584
86	S	C	176.558
86	S	CA	61.5417
86	S	CB	62.8048
86	S	H	8.1925
86	S	HA	4.2133
86	S	HB2	3.954
86	S	HB3	3.8134
86	S	N	114.967
87	Y	C	177.561
87	Y	CA	61.1856
87	Y	CB	38.0636
87	Y	CD1	133.15
87	Y	CD2	133.042
87	Y	CE1	117.65
87	Y	CE2	117.768
87	Y	CG	130.603
87	Y	CZ	160.506
87	Y	H	8.2577
87	Y	HA	4.3186
87	Y	HB2	2.9071
87	Y	HB3	2.9903
87	Y	HD1	7.0953
87	Y	HD2	7.0537
87	Y	HE1	6.8488
87	Y	HE2	6.9637
87	Y	N	120.295
88	B	C	176.107
88	B	CA	56.122
88	B	CB	39.4674
88	B	H	7.9856
88	B	HA	3.8144
88	B	HB2	3.2107
88	B	HB3	2.8813
88	B	N	116.755
89	I	C	177.432
89	I	CA	64.9963
89	I	CB	37.7402
89	I	CD1	14.702
89	I	CG1	27.1867
89	I	CG2	17.7742
89	I	H	8.1295
89	I	HA	3.9319
89	I	HB	1.8442
89	I	HD1	0.7219
89	I	HG2	0.8952
89	I	HG12	1.422
89	I	HG13	0.965
89	I	N	120.081
90	S	C	175.79
90	S	CA	60.4498
90	S	CB	62.7522
90	S	H	7.7792
90	S	HA	4.3219
90	S	HB2	3.9701
90	S	HB3	3.8893
90	S	N	113.731
91	W	C	177.743
91	W	CA	61.0824
91	W	CB	29.4747
91	W	CD1	126.294
91	W	CD2	128.186
91	W	CE2	139.038
91	W	CG	111.453
91	W	H	7.6814
91	W	HA	4.2449
91	W	HB2	3.1993
91	W	HB3	3.0956
91	W	HD1	7.1795
91	W	HE1	10.1022
91	W	HE3	7.4991
91	W	N	123.737
92	V	C	177.682
92	V	CA	66.601
92	V	CB	31.4208
92	V	CG1	22.2234
92	V	CG2	22.0495
92	V	H	8.6182
92	V	HA	3.5943
92	V	HB	2.3387
92	V	HG1	1.0191
92	V	HG2	1.0964
92	V	N	119.032
93	S	C	176.468
93	S	CA	61.0308
93	S	CB	62.7371
93	S	H	8.3582
93	S	HA	4.2386
93	S	HB2	3.9872
93	S	HB3	3.7765
93	S	N	115.14
94	G	C	175.474
94	G	CA	47.1546
94	G	H	7.4869
94	G	HA	3.5391
94	G	HA2	3.8022
94	G	HA3	3.8116
94	G	N	109.806
95	K	C	176.943
95	K	CA	55.9161
95	K	CB	32.7729
95	K	CD	29.0812
95	K	CE	41.9088
95	K	CG	24.6588
95	K	H	7.4009
95	K	HA	3.9909
95	K	HB2	1.8104
95	K	HB3	1.8356
95	K	HD2	1.5478
95	K	HD3	1.5371
95	K	HE2	3.479
95	K	HE3	3.0693
95	K	HG2	1.407
95	K	HG3	1.4095
95	K	HZ	7.4206
95	K	N	118.02
96	V	C	177.239
96	V	CA	66.9144
96	V	CB	31.5625
96	V	CG1	21.5937
96	V	CG2	22.7828
96	V	H	7.7931
96	V	HA	3.5125
96	V	HB	2.0406
96	V	HG1	0.9522
96	V	HG2	1.0098
96	V	N	120.388
97	V	C	178.193
97	V	CA	65.4368
97	V	CB	31.1706
97	V	CG1	21.5856
97	V	CG2	21.4086
97	V	H	8.2521
97	V	HA	3.6921
97	V	HB	2.0472
97	V	HG1	0.8444
97	V	HG2	0.7079
97	V	N	115.335
98	M	C	177.792
98	M	CA	57.2075
98	M	CB	32.2169
98	M	CE	17.2509
98	M	CG	32.2649
98	M	H	7.6256
98	M	HA	4.1457
98	M	HB2	1.9888
98	M	HB3	1.8788
98	M	HE	1.8759
98	M	HG2	2.2139
98	M	HG3	2.1643
98	M	N	117.992
99	T	C	176.781
99	T	CA	65.6941
99	T	CB	68.8576
99	T	CG2	21.7851
99	T	H	8.0971
99	T	HA	4.0613
99	T	HB	4.3315
99	T	HG2	1.1683
99	T	N	113.535
100	M	C	177.641
100	M	CA	57.9223
100	M	CB	32.1536
100	M	CE	17.2311
100	M	CG	32.1649
100	M	H	8.1896
100	M	HA	4.2266
100	M	HB2	2.1821
100	M	HB3	2.0316
100	M	HE	1.8629
100	M	HG2	2.5182
100	M	HG3	2.2036
100	M	N	120.641
101	R	C	178.398
101	R	CA	59.4195
101	R	CB	30.0258
101	R	CD	43.3272
101	R	CG	27.4191
101	R	CZ	160.436
101	R	H	8.5379
101	R	HA	4.1088
101	R	HB2	1.8507
101	R	HB3	1.7994
101	R	HD2	3.2622
101	R	HD3	3.1546
101	R	HE	7.2679
101	R	HG2	1.6044
101	R	HG3	1.6867
101	R	N	118.499
102	R	C	178.388
102	R	CA	58.3861
102	R	CB	29.8942
102	R	CD	43.3308
102	R	CG	27.1492
102	R	CZ	160.449
102	R	H	8.082
102	R	HA	4.2181
102	R	HB2	1.9335
102	R	HB3	1.7956
102	R	HD2	3.2107
102	R	HD3	3.1195
102	R	HE	7.2293
102	R	HG2	1.7518
102	R	HG3	1.7542
102	R	N	117.677
103	R	C	178.264
103	R	CA	59.6161
103	R	CB	29.7371
103	R	CD	43.3038
103	R	CG	27.0655
103	R	CZ	160.27
103	R	H	8.1315
103	R	HA	4.0674
103	R	HB2	1.9473
103	R	HB3	1.8304
103	R	HD2	3.2067
103	R	HD3	3.1154
103	R	HE	7.2859
103	R	HG2	1.5948
103	R	HG3	1.7783
103	R	N	120.185
104	L	C	179.131
104	L	CA	58.3619
104	L	CB	41.5391
104	L	CD1	25.7249
104	L	CD2	24.8026
104	L	CG	26.7524
104	L	H	8.2925
104	L	HA	4.2181
104	L	HB2	1.8529
104	L	HB3	1.4323
104	L	HD1	0.7233
104	L	HD2	0.8182
104	L	HG	1.4304
104	L	N	120.126
105	F	C	177.748
105	F	CA	61.5884
105	F	CB	39.0198
105	F	CD1	131.924
105	F	CD2	131.774
105	F	CE1	130.479
105	F	CE2	131.011
105	F	CG	138.773
105	F	CZ	130.687
105	F	H	8.009
105	F	HA	4.3471
105	F	HB2	3.1498
105	F	HB3	3.1089
105	F	HD1	7.1193
105	F	HD2	7.1024
105	F	HE1	7.2401
105	F	HE2	7.6674
105	F	HZ	7.2374
105	F	N	120.866
106	G	C	176.939
106	G	CA	46.9414
106	G	H	8.5166
106	G	HA	3.7681
106	G	HA2	3.8591
106	G	HA3	3.8466
106	G	N	107.553
107	H	C	178.35
107	H	CA	58.891
107	H	CB	30.1643
107	H	CD2	119.606
107	H	CE1	136.47
107	H	CG	132.992
107	H	H	7.8129
107	H	HA	4.3876
107	H	HB2	3.2579
107	H	HB3	3.0705
107	H	HD2	7.0751
107	H	HE1	7.6893
107	H	N	118.186
108	M	C	176.838
108	M	CA	56.4039
108	M	CB	32.9192
108	M	CE	17.3164
108	M	CG	32.3381
108	M	H	7.9474
108	M	HA	4.4107
108	M	HB2	2.1206
108	M	HB3	1.9906
108	M	HE	1.9229
108	M	HG2	2.6307
108	M	HG3	2.3176
108	M	N	115.716
109	M	C	176.845
109	M	CA	55.0202
109	M	CB	32.6359
109	M	CE	17.2614
109	M	CG	31.6382
109	M	H	7.6615
109	M	HA	4.3565
109	M	HB2	1.8053
109	M	HB3	1.9172
109	M	HE	1.4003
109	M	HG2	2.3078
109	M	HG3	2.0231
109	M	N	116.456
110	G	C	174.011
110	G	CA	45.3785
110	G	H	7.4767
110	G	HA	3.8275
110	G	HA2	3.8819
110	G	HA3	3.7905
110	G	N	108.124
111	M	C	174.147
111	M	CA	52.5255
111	M	CB	32.3092
111	M	CE	17.3167
111	M	CG	32.1942
111	M	H	7.3707
111	M	HA	4.6331
111	M	HB2	1.9927
111	M	HB3	1.9221
111	M	HE	1.9639
111	M	HG2	2.5461
111	M	HG3	2.2698
111	M	N	117.974
112	P	C	177.89
112	P	CA	62.5971
112	P	CB	32.7557
112	P	CD	50.1787
112	P	CG	27.0063
112	P	HA	4.4305
112	P	HB2	2.0609
112	P	HB3	2.0463
112	P	HD2	3.7184
112	P	HD3	3.6524
112	P	HG2	2.0579
112	P	HG3	1.9663
113	V	C	177.952
113	V	CA	65.3965
113	V	CB	31.9935
113	V	CG1	21.7453
113	V	CG2	21.8077
113	V	H	8.4702
113	V	HA	3.8658
113	V	HB	1.9544
113	V	HG1	0.9936
113	V	HG2	0.9314
113	V	N	118.344
114	S	C	176.389
114	S	CA	61.4555
114	S	CB	62.7849
114	S	H	8.4078
114	S	HA	4.2995
114	S	HB2	4.0042
114	S	HB3	3.8552
114	S	N	115.866
115	F	C	176.627
115	F	CA	59.1783
115	F	CB	38.2014
115	F	CD1	131.885
115	F	CD2	131.777
115	F	CE1	130.177
115	F	CE2	130.944
115	F	CG	139.134
115	F	CZ	129.712
115	F	H	7.5589
115	F	HA	4.3379
115	F	HB2	2.508
115	F	HB3	2.6256
115	F	HD1	6.5076
115	F	HD2	6.4929
115	F	HE1	5.978
115	F	HE2	6.9578
115	F	HZ	6.7458
115	F	N	120.112
116	F	C	178.097
116	F	CA	59.6397
116	F	CB	38.9144
116	F	CD1	132.151
116	F	CD2	131.567
116	F	CE1	130.392
116	F	CE2	131.013
116	F	CG	139.78
116	F	CZ	129.78
116	F	H	7.6825
116	F	HA	4.3829
116	F	HB2	2.4869
116	F	HB3	2.6363
116	F	HD1	6.4813
116	F	HD2	6.6379
116	F	HE1	5.9486
116	F	HE2	6.9715
116	F	HZ	7.0627
116	F	N	118.298
117	D	C	177.544
117	D	CA	56.3129
117	D	CB	40.0726
117	D	CG	179.501
117	D	H	8.1829
117	D	HA	4.4539
117	D	HB2	2.7342
117	D	HB3	2.6515
117	D	N	119.543
118	K	C	176.991
118	K	CA	58.0632
118	K	CB	32.776
118	K	CD	28.6668
118	K	CE	42.0451
118	K	CG	24.7152
118	K	H	7.9162
118	K	HA	4.0929
118	K	HB2	1.7066
118	K	HB3	1.8182
118	K	HD2	1.5622
118	K	HD3	1.6531
118	K	HE2	3.473
118	K	HE3	3.1273
118	K	HG2	1.4296
118	K	HG3	1.4352
118	K	HZ	7.3608
118	K	N	119.467
119	Q	C	175.022
119	Q	CA	55.0727
119	Q	CB	30.5221
119	Q	CD	179.559
119	Q	CG	34.222
119	Q	H	7.505
119	Q	HA	4.3612
119	Q	HB2	1.9936
119	Q	HB3	1.945
119	Q	HE21	7.3197
119	Q	HE22	7.0688
119	Q	HG2	2.2988
119	Q	HG3	2.3007
119	Q	N	117.411
120	S	C	175.317
120	S	CA	56.458
120	S	CB	65.328
120	S	H	8.4172
120	S	HA	4.8497
120	S	HB2	3.9908
120	S	HB3	3.831
120	S	N	113.743
121	T	C	176.868
121	T	CA	65.0846
121	T	CB	68.9825
121	T	CG2	22.2001
121	T	H	8.6615
121	T	HA	4.0776
121	T	HB	4.3188
121	T	HG2	1.2034
121	T	N	114.705
122	G	C	176.195
122	G	CA	47.3533
122	G	H	8.586
122	G	HA	3.8827
122	G	HA2	3.8215
122	G	HA3	3.907
122	G	N	108.556
123	T	C	176.565
123	T	CA	65.1529
123	T	CB	68.9385
123	T	CG2	22.2032
123	T	H	7.9565
123	T	HA	4.142
123	T	HB	4.2147
123	T	HG2	1.2754
123	T	N	115.264
124	L	C	179.374
124	L	CA	57.7796
124	L	CB	41.7337
124	L	CD1	25.1222
124	L	CD2	24.343
124	L	CG	26.6353
124	L	H	8.1572
124	L	HA	4.1514
124	L	HB2	1.7896
124	L	HB3	1.6064
124	L	HD1	0.8868
124	L	HD2	0.8099
124	L	HG	1.5848
124	L	N	121.58
125	L	C	179.104
125	L	CA	57.9268
125	L	CB	41.5731
125	L	CD1	25.6552
125	L	CD2	24.704
125	L	CG	27.0368
125	L	H	8.1445
125	L	HA	4.2405
125	L	HB2	1.8733
125	L	HB3	1.4466
125	L	HD1	0.8274
125	L	HD2	0.786
125	L	HG	1.4594
125	L	N	119.843
126	S	C	176.416
126	S	CA	61.4646
126	S	CB	62.7083
126	S	H	8.291
126	S	HA	4.3252
126	S	HB2	4.014
126	S	HB3	3.9089
126	S	N	115.841
127	R	C	179.289
127	R	CA	58.0023
127	R	CB	29.4414
127	R	CD	42.9272
127	R	CG	27.6504
127	R	CZ	160.92
127	R	H	7.8881
127	R	HA	4.0149
127	R	HB2	1.8922
127	R	HB3	1.837
127	R	HD2	3.2541
127	R	HD3	3.1426
127	R	HE	7.3293
127	R	HG2	1.7527
127	R	HG3	1.7968
127	R	N	121.306
128	I	C	178.483
128	I	CA	65.0514
128	I	CB	38.1619
128	I	CD1	13.4834
128	I	CG1	27.2183
128	I	CG2	18.217
128	I	H	7.764
128	I	HA	3.9493
128	I	HB	2.0171
128	I	HD1	0.7776
128	I	HG2	0.9451
128	I	HG12	1.3824
128	I	HG13	1.1599
128	I	N	117.252
129	T	C	176.67
129	T	CA	64.9701
129	T	CB	69.0093
129	T	CG2	21.9791
129	T	H	8.4796
129	T	HA	4.1347
129	T	HB	4.3056
129	T	HG2	1.2362
129	T	N	115.335
130	Y	C	177.034
130	Y	CA	60.0168
130	Y	CB	38.8754
130	Y	CD1	132.978
130	Y	CD2	132.839
130	Y	CE1	117.846
130	Y	CE2	117.975
130	Y	CG	130.626
130	Y	CZ	160.382
130	Y	H	8.0185
130	Y	HA	4.4927
130	Y	HB2	2.9368
130	Y	HB3	2.8976
130	Y	HD1	7.1328
130	Y	HD2	7.0515
130	Y	HE1	6.7749
130	Y	HE2	7.1011
130	Y	N	118.582
131	D	C	177.678
131	D	CA	55.7554
131	D	CB	40.2357
131	D	CG	179.521
131	D	H	7.9145
131	D	HA	4.4361
131	D	HB2	2.7753
131	D	HB3	2.5449
131	D	N	119.114
132	S	C	176.021
132	S	CA	61.786
132	S	CB	62.6792
132	S	H	8.0423
132	S	HA	4.1865
132	S	HB2	3.9985
132	S	HB3	3.7491
132	S	N	115.721
133	E	C	178.804
133	E	CA	59.1064
133	E	CB	29.1428
133	E	CD	183.363
133	E	CG	36.1528
133	E	H	8.1074
133	E	HA	3.9806
133	E	HB2	2.0722
133	E	HB3	1.9893
133	E	HG2	2.2679
133	E	HG3	2.2623
133	E	N	121.959
134	Q	C	176.917
134	Q	CA	57.4043
134	Q	CB	28.5747
134	Q	CD	179.871
134	Q	CG	34.1953
134	Q	H	7.2517
134	Q	HA	3.7944
134	Q	HB2	1.7863
134	Q	HB3	1.7358
134	Q	HE21	7.1575
134	Q	HE22	6.8759
134	Q	HG2	2.2807
134	Q	HG3	2.102
134	Q	N	119.149
135	V	C	178.028
135	V	CA	65.382
135	V	CB	31.3089
135	V	CG1	21.8795
135	V	CG2	21.9219
135	V	H	8.3121
135	V	HA	3.5981
135	V	HB	1.8829
135	V	HG1	0.8028
135	V	HG2	0.5832
135	V	N	118.468
136	A	C	178.918
136	A	CA	54.763
136	A	CB	18.3159
136	A	H	8.0897
136	A	HA	4.0665
136	A	HB	1.3975
136	A	HB2	1.7872
136	A	HB3	1.5061
136	A	N	121.681
137	S	C	176.632
137	S	CA	61.0173
137	S	CB	62.7919
137	S	H	8.0327
137	S	HA	4.2425
137	S	HB2	3.9204
137	S	HB3	3.8431
137	S	N	113.382
138	S	C	175.978
138	S	CA	61.1541
138	S	CB	63.0275
138	S	H	8.3548
138	S	HA	4.2515
138	S	HB2	3.9505
138	S	HB3	3.834
138	S	N	117.565
139	S	C	175.801
139	S	CA	61.8998
139	S	CB	63.4906
139	S	H	8.0772
139	S	HA	4.1399
139	S	HB2	3.8892
139	S	HB3	3.7975
139	S	N	116.467
140	S	C	176.137
140	S	CA	62.2437
140	S	CB	63.4949
140	S	H	8.4824
140	S	HA	4.2453
140	S	HB2	4.0023
140	S	HB3	3.7931
140	S	N	116.676
141	G	C	176.024
141	G	CA	47.6153
141	G	H	8.0309
141	G	HA	3.7311
141	G	HA2	3.8493
141	G	HA3	3.7954
141	G	N	109.154
142	A	C	179.377
142	A	CA	54.8502
142	A	CB	18.6898
142	A	H	8.2909
142	A	HA	4.4902
142	A	HB	1.6764
142	A	HB2	1.724
142	A	HB3	1.4619
142	A	N	124.42
143	L	C	179.116
143	L	CA	58.6954
143	L	CB	41.9717
143	L	CD1	24.9835
143	L	CD2	24.5825
143	L	CG	26.8069
143	L	H	8.6292
143	L	HA	3.8203
143	L	HB2	1.9515
143	L	HB3	1.5568
143	L	HD1	0.9505
143	L	HD2	0.8257
143	L	HG	1.4932
143	L	N	119.526
144	I	C	178.355
144	I	CA	64.0713
144	I	CB	37.5392
144	I	CD1	14.1791
144	I	CG1	26.9143
144	I	CG2	17.9791
144	I	H	8.3661
144	I	HA	3.8545
144	I	HB	2.0071
144	I	HD1	0.825
144	I	HG2	0.949
144	I	HG12	1.3078
144	I	HG13	1.1125
144	I	N	116.147
145	T	C	176.576
145	T	CA	65.3939
145	T	CB	68.7457
145	T	CG2	22.1704
145	T	H	7.9586
145	T	HA	4.0524
145	T	HB	4.2672
145	T	HG2	1.2837
145	T	N	115.82
146	V	C	178.587
146	V	CA	65.2171
146	V	CB	31.5984
146	V	CG1	21.6651
146	V	CG2	21.8063
146	V	H	7.8075
146	V	HA	3.8588
146	V	HB	1.9909
146	V	HG1	0.9332
146	V	HG2	0.9336
146	V	N	119.623
147	V	C	178.5
147	V	CA	65.5449
147	V	CB	31.614
147	V	CG1	22.0766
147	V	CG2	21.7776
147	V	H	8.2455
147	V	HA	3.8823
147	V	HB	1.9642
147	V	HG1	0.937
147	V	HG2	0.9472
147	V	N	118.375
148	R	C	178.135
148	R	CA	59.8639
148	R	CB	30.2648
148	R	CD	43.1925
148	R	CG	27.0329
148	R	CZ	160.516
148	R	H	8.0656
148	R	HA	3.9534
148	R	HB2	1.9315
148	R	HB3	1.8298
148	R	HD2	3.1856
148	R	HD3	3.1556
148	R	HE	7.3253
148	R	HG2	1.6536
148	R	HG3	1.7365
148	R	N	120.666
149	E	C	178.795
149	E	CA	58.4925
149	E	CB	29.1211
149	E	CD	182.919
149	E	CG	36.1891
149	E	H	8.2783
149	E	HA	4.1584
149	E	HB2	2.1394
149	E	HB3	1.9602
149	E	HG2	2.3401
149	E	HG3	2.2754
149	E	N	117.801
150	G	C	176.452
150	G	CA	47.4659
150	G	H	8.0121
150	G	HA	3.7366
150	G	HA2	3.871
150	G	HA3	3.7912
150	G	N	108.901
151	A	C	179.761
151	A	CA	54.8882
151	A	CB	18.1902
151	A	H	7.8421
151	A	HA	4.0724
151	A	HB	1.4392
151	A	HB2	1.7593
151	A	HB3	1.4421
151	A	N	124.239
152	S	C	177.018
152	S	CA	61.6511
152	S	CB	63.0592
152	S	H	7.9712
152	S	HA	4.1942
152	S	HB2	3.9656
152	S	HB3	3.8178
152	S	N	114.038
153	I	C	178.458
153	I	CA	63.7152
153	I	CB	37.6776
153	I	CD1	14.4606
153	I	CG1	26.7007
153	I	CG2	18.765
153	I	H	8.3691
153	I	HA	3.9592
153	I	HB	1.9577
153	I	HD1	0.7612
153	I	HG2	0.9577
153	I	HG12	1.3412
153	I	HG13	1.0537
153	I	N	121.462
154	I	C	178.39
154	I	CA	64.7283
154	I	CB	38.1577
154	I	CD1	13.9534
154	I	CG1	26.8287
154	I	CG2	18.0497
154	I	H	7.7799
154	I	HA	3.9813
154	I	HB	1.9541
154	I	HD1	0.7976
154	I	HG2	0.8625
154	I	HG12	1.3183
154	I	HG13	0.9637
154	I	N	117.356
155	G	C	176.877
155	G	CA	47.4092
155	G	H	8.2015
155	G	HA	3.7328
155	G	HA2	3.8354
155	G	HA3	3.8507
155	G	N	108.788
156	L	C	178.927
156	L	CA	58.2049
156	L	CB	41.5176
156	L	CD1	25.4781
156	L	CD2	24.8138
156	L	CG	25.6256
156	L	H	8.1935
156	L	HA	4.1589
156	L	HB2	1.8411
156	L	HB3	1.4228
156	L	HD1	0.7696
156	L	HD2	0.7744
156	L	HG	1.5183
156	L	N	121.724
157	F	C	177.121
157	F	CA	60.6938
157	F	CB	37.905
157	F	CD1	132.333
157	F	CD2	131.894
157	F	CE1	130.306
157	F	CE2	131.076
157	F	CG	138.434
157	F	CZ	129.94
157	F	H	7.9631
157	F	HA	4.165
157	F	HB2	2.6203
157	F	HB3	2.6
157	F	HD1	6.4756
157	F	HD2	6.5017
157	F	HE1	5.9765
157	F	HE2	6.9431
157	F	HZ	6.7946
157	F	N	117.689
158	I	C	178.11
158	I	CA	63.7992
158	I	CB	38.0859
158	I	CD1	13.8388
158	I	CG1	26.9264
158	I	CG2	17.9995
158	I	H	7.9188
158	I	HA	3.4733
158	I	HB	1.8354
158	I	HD1	0.8766
158	I	HG2	0.9051
158	I	HG12	1.3445
158	I	HG13	0.987
158	I	N	118.81
159	M	C	179.027
159	M	CA	58.8349
159	M	CB	32.586
159	M	CE	17.3643
159	M	CG	31.8419
159	M	H	7.7357
159	M	HA	4.196
159	M	HB2	2.1336
159	M	HB3	1.9737
159	M	HE	1.8155
159	M	HG2	2.5976
159	M	HG3	2.3078
159	M	N	118.503
160	M	C	178.24
160	M	CA	58.3065
160	M	CB	32.3534
160	M	CE	17.3473
160	M	CG	32.2368
160	M	H	8.0123
160	M	HA	4.256
160	M	HB2	2.0871
160	M	HB3	1.9539
160	M	HE	1.9722
160	M	HG2	2.5881
160	M	HG3	2.2918
160	M	N	118.34
161	F	C	177.646
161	F	CA	59.4529
161	F	CB	38.7968
161	F	CD1	131.14
161	F	CD2	131.32
161	F	CE1	130.594
161	F	CE2	131.158
161	F	CG	139.033
161	F	CZ	130.673
161	F	H	7.785
161	F	HA	4.7062
161	F	HB2	3.1346
161	F	HB3	2.9434
161	F	HD1	7.0755
161	F	HD2	7.0908
161	F	HE1	6.8837
161	F	HE2	7.5491
161	F	HZ	7.192
161	F	N	117.932
162	Y	C	175.665
162	Y	CA	60.0314
162	Y	CB	38.4666
162	Y	CD1	133.233
162	Y	CD2	132.789
162	Y	CE1	117.841
162	Y	CE2	118.068
162	Y	CG	131.12
162	Y	CZ	160.754
162	Y	H	8.2293
162	Y	HA	4.2588
162	Y	HB2	3.0263
162	Y	HB3	2.9839
162	Y	HD1	7.0438
162	Y	HD2	6.9451
162	Y	HE1	6.604
162	Y	HE2	7.0455
162	Y	N	118.792
163	Y	C	174.313
163	Y	CA	58.6051
163	Y	CB	40.3208
163	Y	CD1	133.256
163	Y	CD2	133.026
163	Y	CE1	117.591
163	Y	CE2	117.872
163	Y	CG	129.719
163	Y	CZ	160.854
163	Y	H	7.6345
163	Y	HA	4.4958
163	Y	HB2	2.746
163	Y	HB3	2.4589
163	Y	HD1	6.4856
163	Y	HD2	6.3853
163	Y	HE1	6.0034
163	Y	HE2	6.8858
163	Y	N	116.586
164	S	C	175.432
164	S	CA	56.766
164	S	CB	64.681
164	S	H	8.0376
164	S	HA	4.7392
164	S	HB2	3.9274
164	S	HB3	3.6311
164	S	N	115.173
165	W	C	177.8
165	W	CA	59.1403
165	W	CB	28.6264
165	W	CD1	126.023
165	W	CD2	128.173
165	W	CE2	139.15
165	W	CG	111.621
165	W	H	8.9815
165	W	HA	4.4781
165	W	HB2	2.929
165	W	HB3	2.7452
165	W	HD1	6.5601
165	W	HE1	8.9579
165	W	HE3	6.9623
165	W	N	126.355
166	Q	C	177.976
166	Q	CA	58.4713
166	Q	CB	28.4219
166	Q	CD	180.105
166	Q	CG	34.2005
166	Q	H	8.5693
166	Q	HA	4.1395
166	Q	HB2	2.1973
166	Q	HB3	1.9881
166	Q	HE21	7.3876
166	Q	HE22	7.1119
166	Q	HG2	2.4324
166	Q	HG3	2.3561
166	Q	N	119.356
167	L	C	179.746
167	L	CA	58.1534
167	L	CB	41.5183
167	L	CD1	24.7929
167	L	CD2	24.0393
167	L	CG	26.5417
167	L	H	7.7281
167	L	HA	4.1597
167	L	HB2	1.7892
167	L	HB3	1.3727
167	L	HD1	0.7116
167	L	HD2	0.8105
167	L	HG	1.5315
167	L	N	120.35
168	S	C	176.226
168	S	CA	61.4819
168	S	CB	62.6953
168	S	H	8.1732
168	S	HA	4.3751
168	S	HB2	3.8815
168	S	HB3	3.8041
168	S	N	114.455
169	I	C	178.486
169	I	CA	63.2258
169	I	CB	37.3064
169	I	CD1	11.9863
169	I	CG1	26.4608
169	I	CG2	18.2872
169	I	H	8.4938
169	I	HA	4.024
169	I	HB	1.8761
169	I	HD1	0.7934
169	I	HG2	0.9701
169	I	HG12	1.3076
169	I	HG13	1.0526
169	I	N	121.462
170	I	C	176.702
170	I	CA	62.4665
170	I	CB	37.428
170	I	CD1	11.8166
170	I	CG1	26.0925
170	I	CG2	18.1528
170	I	H	8.1691
170	I	HA	4.071
170	I	HB	1.8566
170	I	HD1	0.8939
170	I	HG2	0.9362
170	I	HG12	1.3405
170	I	HG13	1.0425
170	I	N	119.231
171	L	C	178.554
171	L	CA	57.0587
171	L	CB	42.2871
171	L	CD1	25.2642
171	L	CD2	24.282
171	L	CG	25.7341
171	L	H	7.5332
171	L	HA	4.2834
171	L	HB2	1.8531
171	L	HB3	1.3869
171	L	HD1	0.7149
171	L	HD2	0.7972
171	L	HG	1.5009
171	L	N	119.351
172	I	C	176.925
172	I	CA	61.9294
172	I	CB	37.3316
172	I	CD1	11.9144
172	I	CG1	26.1579
172	I	CG2	18.3445
172	I	H	8.0952
172	I	HA	4.0378
172	I	HB	1.8795
172	I	HD1	0.8998
172	I	HG2	0.9283
172	I	HG12	1.3613
172	I	HG13	1.0106
172	I	N	118.117
173	V	C	176.363
173	V	CA	63.6376
173	V	CB	31.8556
173	V	CG1	21.9788
173	V	CG2	21.9648
173	V	H	7.6393
173	V	HA	4.0897
173	V	HB	1.9778
173	V	HG1	0.9966
173	V	HG2	0.983
173	V	N	118.732
174	L	C	178.582
174	L	CA	57.9458
174	L	CB	41.6254
174	L	CD1	24.8744
174	L	CD2	24.3668
174	L	CG	25.7068
174	L	H	8.2944
174	L	HA	4.1834
174	L	HB2	1.7254
174	L	HB3	1.4661
174	L	HD1	0.7606
174	L	HD2	0.7379
174	L	HG	1.5161
174	L	N	119.129
175	A	C	177.024
175	A	CA	56.4847
175	A	CB	17.3097
175	A	H	7.8816
175	A	HA	4.2114
[truncated: 4,880 more rows]

## Sheet: 8DMMA
NUM	RES	ATOMNAME	SHIFT
5	K	C	175.389
5	K	CA	55.1406
5	K	CB	32.3391
5	K	CD	29.2322
5	K	CE	42.2296
5	K	CG	24.6755
5	K	H	8.5051
5	K	HA	4.2425
5	K	HB2	1.7641
5	K	HB3	1.8031
5	K	HD2	1.566
5	K	HD3	1.5476
5	K	HE2	3.4536
5	K	HE3	3.1196
5	K	HG2	1.4061
5	K	HG3	1.409
5	K	HZ	7.4434
5	K	N	120.937
6	D	C	175.693
6	D	CA	53.8009
6	D	CB	40.0698
6	D	CG	180.362
6	D	H	8.0574
6	D	HA	4.6526
6	D	HB2	2.6759
6	D	HB3	2.656
6	D	N	122.125
7	L	C	177.081
7	L	CA	55.2693
7	L	CB	42.9403
7	L	CD1	24.7464
7	L	CD2	23.8099
7	L	CG	26.9135
7	L	H	7.9804
7	L	HA	4.2876
7	L	HB2	1.5262
7	L	HB3	1.4564
7	L	HD1	0.818
7	L	HD2	0.8299
7	L	HG	1.5934
7	L	N	123.622
8	S	C	175.728
8	S	CA	59.0177
8	S	CB	64.0951
8	S	H	8.441
8	S	HA	4.5162
8	S	HB2	3.9376
8	S	HB3	3.9098
8	S	N	117.088
9	T	C	176.079
9	T	CA	67.1398
9	T	CB	68.8759
9	T	CG2	22.1696
9	T	H	8.6874
9	T	HA	4.0541
9	T	HB	4.2443
9	T	HG2	1.5994
9	T	N	119.835
10	W	C	178.337
10	W	CA	59.7604
10	W	CB	28.9386
10	W	CD1	127.035
10	W	CD2	127.498
10	W	CE2	139.201
10	W	CG	111.522
10	W	H	8.6107
10	W	HA	4.6785
10	W	HB2	3.277
10	W	HB3	3.1844
10	W	HD1	7.2903
10	W	HE1	10.1045
10	W	HE3	7.4158
10	W	N	121.413
11	Q	C	177.108
11	Q	CA	57.7456
11	Q	CB	28.5113
11	Q	CD	180.263
11	Q	CG	34.1359
11	Q	H	7.738
11	Q	HA	4.0301
11	Q	HB2	2.0745
11	Q	HB3	2.0952
11	Q	HE21	7.2772
11	Q	HE22	7.1251
11	Q	HG2	2.5258
11	Q	HG3	2.4444
11	Q	N	116.306
12	T	C	176.287
12	T	CA	64.256
12	T	CB	69.5079
12	T	CG2	21.7363
12	T	H	7.5544
12	T	HA	4.4257
12	T	HB	4.2697
12	T	HG2	1.2956
12	T	N	112.266
13	F	C	177.635
13	F	CA	61.5823
13	F	CB	38.7587
13	F	CD1	131.501
13	F	CD2	131.356
13	F	CE1	130.48
13	F	CE2	131.054
13	F	CG	138.819
13	F	CZ	129.474
13	F	H	8.6473
13	F	HA	4.1002
13	F	HB2	3.1885
13	F	HB3	2.8761
13	F	HD1	7.0659
13	F	HD2	7.0048
13	F	HE1	7.1452
13	F	HE2	7.5412
13	F	HZ	7.1261
13	F	N	122.061
14	R	C	178.4
14	R	CA	59.1777
14	R	CB	29.5396
14	R	CD	43.3573
14	R	CG	27.3657
14	R	CZ	160.263
14	R	H	8.0745
14	R	HA	3.6367
14	R	HB2	1.23
14	R	HB3	1.4857
14	R	HD2	3.0603
14	R	HD3	2.8994
14	R	HE	7.1776
14	R	HG2	1.3962
14	R	HG3	0.8628
14	R	N	117.63
15	R	C	178.327
15	R	CA	58.0528
15	R	CB	29.7822
15	R	CD	43.3506
15	R	CG	27.129
15	R	CZ	160.061
15	R	H	7.3656
15	R	HA	3.9264
15	R	HB2	1.6206
15	R	HB3	1.4625
15	R	HD2	2.9699
15	R	HD3	2.8455
15	R	HE	6.8711
15	R	HG2	1.2303
15	R	HG3	0.9823
15	R	N	117.325
16	L	C	178.406
16	L	CA	57.0384
16	L	CB	41.8086
16	L	CD1	24.4138
16	L	CD2	23.8124
16	L	CG	26.8378
16	L	H	7.8972
16	L	HA	4.2209
16	L	HB2	1.8515
16	L	HB3	1.2575
16	L	HD1	0.7096
16	L	HD2	0.6643
16	L	HG	1.5218
16	L	N	120.014
17	W	C	175.275
17	W	CA	61.8215
17	W	CB	27.356
17	W	CD1	126.732
17	W	CD2	128.463
17	W	CE2	139.205
17	W	CG	111.376
17	W	H	7.9296
17	W	HA	4.1587
17	W	HB2	3.2446
17	W	HB3	3.0767
17	W	HD1	7.0595
17	W	HE1	10.1435
17	W	HE3	7.3385
17	W	N	120.903
18	P	C	178.463
18	P	CA	65.8627
18	P	CB	30.9486
18	P	CD	50.6457
18	P	CG	27.8648
18	P	HA	3.9872
18	P	HB2	2.1038
18	P	HB3	1.9368
18	P	HD2	3.6516
18	P	HD3	3.4703
18	P	HG2	1.8581
18	P	HG3	1.9571
19	T	C	175.403
19	T	CA	65.828
19	T	CB	68.578
19	T	CG2	22.0362
19	T	H	7.0608
19	T	HA	3.9706
19	T	HB	4.2067
19	T	HG2	1.2043
19	T	N	113.636
20	I	C	175.959
20	I	CA	61.1285
20	I	CB	38.0536
20	I	CD1	14.1179
20	I	CG1	27.701
20	I	CG2	18.267
20	I	H	7.0556
20	I	HA	4.0492
20	I	HB	1.3366
20	I	HD1	0.6509
20	I	HG2	0.7651
20	I	HG12	1.5002
20	I	HG13	0.8279
20	I	N	116.13
21	A	C	176.772
21	A	CA	55.5303
21	A	CB	16.3843
21	A	H	6.9576
21	A	HA	3.4516
21	A	HB	1.0712
21	A	HB2	1.8097
21	A	HB3	1.537
21	A	N	122.528
22	P	C	177.238
22	P	CA	64.0389
22	P	CB	31.0764
22	P	CD	50.1018
22	P	CG	27.2106
22	P	HA	4.0314
22	P	HB2	1.644
22	P	HB3	1.5468
22	P	HD2	3.1707
22	P	HD3	2.7622
22	P	HG2	1.5556
22	P	HG3	1.5921
23	F	C	176.576
23	F	CA	55.6329
23	F	CB	39.7422
23	F	CD1	132.013
23	F	CD2	131.414
23	F	CE1	130.45
23	F	CE2	131.107
23	F	CG	139.924
23	F	CZ	130.472
23	F	H	7.2907
23	F	HA	5.0518
23	F	HB2	2.9259
23	F	HB3	2.9992
23	F	HD1	7.1035
23	F	HD2	7.0614
23	F	HE1	7.0604
23	F	HE2	7.2528
23	F	HZ	7.0957
23	F	N	116.769
24	K	C	178.046
24	K	CA	58.9792
24	K	CB	31.8905
24	K	CD	29.1773
24	K	CE	41.8396
24	K	CG	24.7187
24	K	H	7.6199
24	K	HA	4.1862
24	K	HB2	1.9094
24	K	HB3	1.8107
24	K	HD2	1.5583
24	K	HD3	1.6348
24	K	HE2	3.5008
24	K	HE3	3.1351
24	K	HG2	1.4262
24	K	HG3	1.5204
24	K	HZ	7.4752
24	K	N	120.309
25	A	C	180.106
25	A	CA	55.4501
25	A	CB	17.9101
25	A	H	8.7185
25	A	HA	4.1597
25	A	HB	1.5519
25	A	HB2	1.8203
25	A	HB3	1.5238
25	A	N	123.473
26	G	C	176.494
26	G	CA	47.7519
26	G	H	8.0352
26	G	HA	3.9543
26	G	HA2	4.1021
26	G	HA3	4.1341
26	G	N	106.045
27	L	C	179.571
27	L	CA	58.0505
27	L	CB	41.575
27	L	CD1	24.9624
27	L	CD2	23.7129
27	L	CG	26.7643
27	L	H	7.6958
27	L	HA	4.1309
27	L	HB2	1.8272
27	L	HB3	1.5475
27	L	HD1	0.9622
27	L	HD2	0.8122
27	L	HG	1.6803
27	L	N	122.072
28	I	C	178.723
28	I	CA	64.7501
28	I	CB	37.682
28	I	CD1	13.6711
28	I	CG1	27.1823
28	I	CG2	17.9517
28	I	H	8.4637
28	I	HA	4.0152
28	I	HB	2.0412
28	I	HD1	0.8509
28	I	HG2	0.9821
28	I	HG12	1.4854
28	I	HG13	1.1689
28	I	N	118.2
29	V	C	178.48
29	V	CA	66.5839
29	V	CB	31.4519
29	V	CG1	22.2335
29	V	CG2	22.2949
29	V	H	8.4494
29	V	HA	3.7135
29	V	HB	2.1129
29	V	HG1	0.9926
29	V	HG2	1.0009
29	V	N	121.3
30	A	C	180.036
30	A	CA	55.4405
30	A	CB	17.8291
30	A	H	8.525
30	A	HA	4.0639
30	A	HB	1.5298
30	A	HB2	1.8277
30	A	HB3	1.4619
30	A	N	121.91
31	G	C	176.268
31	G	CA	47.4497
31	G	H	8.3879
31	G	HA	3.8818
31	G	HA2	3.9321
31	G	HA3	3.836
31	G	N	106.069
32	V	C	178.6
32	V	CA	66.1628
32	V	CB	31.4123
32	V	CG1	22.0735
32	V	CG2	21.9352
32	V	H	8.5351
32	V	HA	3.8056
32	V	HB	2.1672
32	V	HG1	1.005
32	V	HG2	0.8811
32	V	N	119.581
33	A	C	180.264
33	A	CA	55.327
33	A	CB	17.9469
33	A	H	8.2835
33	A	HA	4.1537
33	A	HB	1.5246
33	A	HB2	1.838
33	A	HB3	1.4211
33	A	N	122.916
34	L	C	179.266
34	L	CA	58.1924
34	L	CB	41.4864
34	L	CD1	25.2579
34	L	CD2	23.6903
34	L	CG	26.8054
34	L	H	8.2939
34	L	HA	4.0022
34	L	HB2	1.8386
34	L	HB3	1.388
34	L	HD1	0.7571
34	L	HD2	0.7828
34	L	HG	1.8028
34	L	N	118.432
35	I	C	178.562
35	I	CA	64.75
35	I	CB	37.5131
35	I	CD1	13.8152
35	I	CG1	26.7108
35	I	CG2	17.8347
35	I	H	8.1182
35	I	HA	3.9792
35	I	HB	1.9792
35	I	HD1	0.8071
35	I	HG2	0.9402
35	I	HG12	1.388
35	I	HG13	1.1965
35	I	N	117.681
36	L	C	179.374
36	L	CA	58.1942
36	L	CB	41.3581
36	L	CD1	24.6417
36	L	CD2	24.0186
36	L	CG	26.8566
36	L	H	8.4233
36	L	HA	4.0744
36	L	HB2	1.8589
36	L	HB3	1.5715
36	L	HD1	0.8693
36	L	HD2	0.8574
36	L	HG	1.6119
36	L	N	121.422
37	N	C	177.569
37	N	CA	56.466
37	N	CB	38.336
37	N	CG	176.225
37	N	H	8.5641
37	N	HA	4.4104
37	N	HB2	2.9569
37	N	HB3	2.818
37	N	HD21	7.4655
37	N	HD22	7.2093
37	N	N	117.272
38	A	C	180.138
38	A	CA	55.3229
38	A	CB	18.1192
38	A	H	8.4475
38	A	HA	4.1508
38	A	HB	1.524
38	A	HB2	1.8242
38	A	HB3	1.5298
38	A	N	122.557
39	A	C	180.564
39	A	CA	55.1298
39	A	CB	17.9418
39	A	H	8.3362
39	A	HA	4.1883
39	A	HB	1.5322
39	A	HB2	1.7527
39	A	HB3	1.4955
39	A	N	121.287
40	S	C	176.874
40	S	CA	61.7372
40	S	CB	62.6259
40	S	H	8.5487
40	S	HA	4.2087
40	S	HB2	4.0215
40	S	HB3	3.943
40	S	N	114.289
41	D	C	178.925
41	D	CA	57.4547
41	D	CB	40.5604
41	D	CG	179.604
41	D	H	8.607
41	D	HA	4.4419
41	D	HB2	2.8776
41	D	HB3	2.7198
41	D	N	122.106
42	T	C	176.74
42	T	CA	66.9207
42	T	CB	68.3846
42	T	CG2	21.9999
42	T	H	8.5359
42	T	HA	4.022
42	T	HB	4.2198
42	T	HG2	1.2347
42	T	N	116.667
43	F	C	178.299
43	F	CA	60.3415
43	F	CB	39.1405
43	F	CD1	130.449
43	F	CD2	131.308
43	F	CE1	130.855
43	F	CE2	131.096
43	F	CG	139.059
43	F	CZ	130.241
43	F	H	8.3372
43	F	HA	4.2399
43	F	HB2	3.2239
43	F	HB3	3.0455
43	F	HD1	7.0476
43	F	HD2	7.1675
43	F	HE1	7.2944
43	F	HE2	7.6132
43	F	HZ	7.1267
43	F	N	121.494
44	M	C	179.13
44	M	CA	59.2377
44	M	CB	32.4325
44	M	CE	17.2919
44	M	CG	32.3034
44	M	H	8.5466
44	M	HA	4.1104
44	M	HB2	2.1911
44	M	HB3	2.1142
44	M	HE	1.9949
44	M	HG2	2.6223
44	M	HG3	2.4862
44	M	N	118.839
45	L	C	179.888
45	L	CA	57.9406
45	L	CB	41.4862
45	L	CD1	24.8349
45	L	CD2	23.3365
45	L	CG	26.8447
45	L	H	8.3244
45	L	HA	4.0793
45	L	HB2	1.8488
45	L	HB3	1.5433
45	L	HD1	0.8663
45	L	HD2	0.8156
45	L	HG	1.8338
45	L	N	119.389
46	S	C	176.236
46	S	CA	61.4284
46	S	CB	62.7348
46	S	H	8.4144
46	S	HA	4.1564
46	S	HB2	3.8934
46	S	HB3	3.969
46	S	N	115.08
47	L	C	178.579
47	L	CA	56.9907
47	L	CB	42.2737
47	L	CD1	25.3212
47	L	CD2	24.4357
47	L	CG	26.5474
47	L	H	7.9997
47	L	HA	4.2905
47	L	HB2	1.7241
47	L	HB3	1.5446
47	L	HD1	0.8834
47	L	HD2	0.8471
47	L	HG	1.6173
47	L	N	121.222
48	L	C	178.598
48	L	CA	56.5723
48	L	CB	42.6679
48	L	CD1	24.8482
48	L	CD2	24.4613
48	L	CG	26.7949
48	L	H	7.7389
48	L	HA	4.2065
48	L	HB2	1.9192
48	L	HB3	1.6065
48	L	HD1	0.7536
48	L	HD2	0.7377
48	L	HG	1.5482
48	L	N	118.478
49	K	C	175.66
49	K	CA	60.7676
49	K	CB	30.3014
49	K	CD	29.2756
49	K	CE	41.8739
49	K	CG	25.1209
49	K	H	8.0302
49	K	HA	4.0347
49	K	HB2	1.8973
49	K	HB3	1.8448
49	K	HD2	1.5264
49	K	HD3	1.6745
49	K	HE2	3.4847
49	K	HE3	3.1382
49	K	HG2	1.4021
49	K	HG3	1.4614
49	K	HZ	7.4536
49	K	N	119.209
50	P	C	178.972
50	P	CA	65.8267
50	P	CB	30.9797
50	P	CD	50.2041
50	P	CG	27.7589
50	P	HA	4.4493
50	P	HB2	2.1543
50	P	HB3	2.0888
50	P	HD2	3.699
50	P	HD3	3.5921
50	P	HG2	2.0244
50	P	HG3	1.9822
51	L	C	178.329
51	L	CA	57.5597
51	L	CB	41.7999
51	L	CD1	24.4038
51	L	CD2	24.1192
51	L	CG	26.7738
51	L	H	7.4177
51	L	HA	4.0962
51	L	HB2	1.7737
51	L	HB3	1.5583
51	L	HD1	0.8707
51	L	HD2	0.8449
51	L	HG	1.4581
51	L	N	117.337
52	L	C	179.078
52	L	CA	56.4475
52	L	CB	42.4769
52	L	CD1	24.5049
52	L	CD2	24.4448
52	L	CG	26.6892
52	L	H	7.644
52	L	HA	4.0587
52	L	HB2	1.7695
52	L	HB3	1.5609
52	L	HD1	0.7912
52	L	HD2	0.6596
52	L	HG	1.4728
52	L	N	118.462
53	D	C	177.319
53	D	CA	56.5939
53	D	CB	40.7294
53	D	CG	179.317
53	D	H	7.9732
53	D	HA	4.4494
53	D	HB2	2.6483
53	D	HB3	2.6194
53	D	N	119.553
54	D	C	176.54
54	D	CA	55.6301
54	D	CB	41.0436
54	D	CG	179.503
54	D	H	7.8085
54	D	HA	4.476
54	D	HB2	2.7652
54	D	HB3	2.6315
54	D	N	117.721
55	G	C	174.106
55	G	CA	44.4641
55	G	H	7.4218
55	G	HA	3.9637
55	G	HA2	4.1454
55	G	HA3	3.9307
55	G	N	107.385
56	F	C	177.553
56	F	CA	60.482
56	F	CB	38.1337
56	F	CD1	131.404
56	F	CD2	131.455
56	F	CE1	130.476
56	F	CE2	131.007
56	F	CG	139.094
56	F	CZ	130.433
56	F	H	8.5348
56	F	HA	4.5231
56	F	HB2	3.1719
56	F	HB3	2.9158
56	F	HD1	7.0914
56	F	HD2	7.0267
56	F	HE1	7.2603
56	F	HE2	7.6419
56	F	HZ	7.2033
56	F	N	120.746
57	G	C	175.251
57	G	CA	47.1787
57	G	H	8.929
57	G	HA	3.8467
57	G	HA2	4.0467
57	G	HA3	3.9837
57	G	N	107.511
58	K	C	177.213
58	K	CA	58.3356
58	K	CB	32.4228
58	K	CD	28.6188
58	K	CE	41.9716
58	K	CG	24.8637
58	K	H	7.721
58	K	HA	4.1764
58	K	HB2	1.8785
58	K	HB3	1.8379
58	K	HD2	1.5123
58	K	HD3	1.6673
58	K	HE2	3.52
58	K	HE3	3.1556
58	K	HG2	1.4079
58	K	HG3	1.372
58	K	HZ	7.3268
58	K	N	120.188
59	T	C	174.291
59	T	CA	61.4936
59	T	CB	69.9512
59	T	CG2	22.2293
59	T	H	7.4347
59	T	HA	4.2488
59	T	HB	4.2773
59	T	HG2	1.2729
59	T	N	112.088
60	D	C	177.42
60	D	CA	54.3332
60	D	CB	41.6831
60	D	CG	179.78
60	D	H	8.7311
60	D	HA	4.5865
60	D	HB2	2.6464
60	D	HB3	2.6993
60	D	N	122.502
61	R	C	177.982
61	R	CA	58.0655
61	R	CB	29.8867
61	R	CD	42.8482
61	R	CG	27.571
61	R	CZ	160.779
61	R	H	8.652
61	R	HA	4.2254
61	R	HB2	1.7877
61	R	HB3	1.7429
61	R	HD2	3.2403
61	R	HD3	3.1645
61	R	HE	7.2663
61	R	HG2	1.6488
61	R	HG3	1.6891
61	R	N	122.419
62	S	C	176.333
62	S	CA	61.7595
62	S	CB	62.4785
62	S	H	8.4467
62	S	HA	4.0063
62	S	HB2	3.8232
62	S	HB3	3.7765
62	S	N	115.361
63	V	C	177.905
63	V	CA	65.4976
63	V	CB	31.3261
63	V	CG1	21.7839
63	V	CG2	22.0655
63	V	H	7.7144
63	V	HA	3.9872
63	V	HB	2.2205
63	V	HG1	0.9963
63	V	HG2	0.9668
63	V	N	119.953
64	L	C	178.807
64	L	CA	57.9026
64	L	CB	41.6182
64	L	CD1	24.8681
64	L	CD2	24.5876
64	L	CG	26.7147
64	L	H	7.5469
64	L	HA	4.0822
64	L	HB2	1.8253
64	L	HB3	1.6088
64	L	HD1	0.8051
64	L	HD2	0.7271
64	L	HG	1.5593
64	L	N	120.154
65	V	C	177.672
65	V	CA	65.4083
65	V	CB	31.2943
65	V	CG1	21.1608
65	V	CG2	21.8913
65	V	H	7.4145
65	V	HA	3.7992
65	V	HB	1.7944
65	V	HG1	0.5757
65	V	HG2	0.7276
65	V	N	118.934
66	W	C	177.033
66	W	CA	56.2571
66	W	CB	29.7488
66	W	CD1	124.614
66	W	CD2	129.154
66	W	CE2	139.328
66	W	CG	111.215
66	W	H	7.6399
66	W	HA	4.9936
66	W	HB2	3.3196
66	W	HB3	3.0238
66	W	HD1	7.0947
66	W	HE1	10.2644
66	W	HE3	7.4594
66	W	N	116.678
67	M	C	175.17
67	M	CA	60.084
67	M	CB	30.6
67	M	CE	17.2461
67	M	CG	32.0766
67	M	H	7.7235
67	M	HA	4.1158
67	M	HB2	2.2482
67	M	HB3	2.0652
67	M	HE	2.1821
67	M	HG2	2.5332
67	M	HG3	2.3363
67	M	N	120.853
68	P	C	179.407
68	P	CA	66.5444
68	P	CB	31.118
68	P	CD	50.3675
68	P	CG	27.7794
68	P	HA	4.3031
68	P	HB2	2.1657
68	P	HB3	2.0357
68	P	HD2	3.7418
68	P	HD3	3.6678
68	P	HG2	2.0633
68	P	HG3	2.0291
69	L	C	179.721
69	L	CA	57.9629
69	L	CB	41.697
69	L	CD1	24.0431
69	L	CD2	23.5756
69	L	CG	26.9284
69	L	H	7.3242
69	L	HA	4.089
69	L	HB2	1.6887
69	L	HB3	1.4787
69	L	HD1	0.8285
69	L	HD2	0.8469
69	L	HG	1.4277
69	L	N	117.691
70	V	C	178.482
70	V	CA	66.346
70	V	CB	31.5229
70	V	CG1	21.9874
70	V	CG2	22.0843
70	V	H	8.1001
70	V	HA	3.4715
70	V	HB	2.2409
70	V	HG1	0.8603
70	V	HG2	0.9135
70	V	N	119.39
71	V	C	178.889
71	V	CA	66.3096
71	V	CB	31.4743
71	V	CG1	21.9938
71	V	CG2	22.37
71	V	H	8.3165
71	V	HA	3.7471
71	V	HB	2.1386
71	V	HG1	0.9478
71	V	HG2	0.8978
71	V	N	119.581
72	I	C	178.938
72	I	CA	64.7852
72	I	CB	37.4735
72	I	CD1	13.6476
72	I	CG1	28.4803
72	I	CG2	17.5568
72	I	H	8.3399
72	I	HA	3.858
72	I	HB	1.9664
72	I	HD1	0.9605
72	I	HG2	0.8935
72	I	HG12	1.4467
72	I	HG13	1.1324
72	I	N	120.466
73	G	C	176.47
73	G	CA	46.9705
73	G	H	8.2551
73	G	HA	3.8059
73	G	HA2	3.802
73	G	HA3	3.9264
73	G	N	107.615
74	L	C	179.181
74	L	CA	57.8313
74	L	CB	41.6774
74	L	CD1	24.7773
74	L	CD2	24.0198
74	L	CG	25.7177
74	L	H	8.2251
74	L	HA	3.9039
74	L	HB2	1.6193
74	L	HB3	1.4952
74	L	HD1	0.5673
74	L	HD2	0.4275
74	L	HG	1.2284
74	L	N	121.327
75	M	C	178.364
75	M	CA	58.137
75	M	CB	32.4632
75	M	CE	17.2769
75	M	CG	32.0702
75	M	H	8.0158
75	M	HA	4.2508
75	M	HB2	2.1525
75	M	HB3	2.0408
75	M	HE	2.0177
75	M	HG2	2.5502
75	M	HG3	2.458
75	M	N	116.362
76	I	C	178.39
76	I	CA	65.1442
76	I	CB	37.3141
76	I	CD1	13.5916
76	I	CG1	28.7561
76	I	CG2	17.3228
76	I	H	8.2993
76	I	HA	3.8215
76	I	HB	1.9807
76	I	HD1	0.8423
76	I	HG2	0.8868
76	I	HG12	1.4039
76	I	HG13	1.1606
76	I	N	120.596
77	L	C	179.223
77	L	CA	58.5677
77	L	CB	41.5783
77	L	CD1	24.7465
77	L	CD2	24.5696
77	L	CG	26.7482
77	L	H	8.3006
77	L	HA	3.9794
77	L	HB2	1.7438
77	L	HB3	1.5547
77	L	HD1	0.851
77	L	HD2	0.8359
77	L	HG	1.5521
77	L	N	119.656
78	R	C	178.905
78	R	CA	59.3877
78	R	CB	29.9544
78	R	CD	43.3044
78	R	CG	27.1312
78	R	CZ	159.902
78	R	H	8.1729
78	R	HA	4.0837
78	R	HB2	1.9171
78	R	HB3	1.878
78	R	HD2	3.2093
78	R	HD3	3.0876
78	R	HE	7.3478
78	R	HG2	1.6703
78	R	HG3	1.8026
78	R	N	118.742
79	G	C	176.992
79	G	CA	47.4942
79	G	H	8.3737
79	G	HA	3.8717
79	G	HA2	3.931
79	G	HA3	3.7783
79	G	N	107.212
80	I	C	178.347
80	I	CA	64.9182
80	I	CB	38.3952
80	I	CD1	13.6502
80	I	CG1	28.7544
80	I	CG2	17.7037
80	I	H	8.5383
80	I	HA	4.0229
80	I	HB	1.8771
80	I	HD1	0.8437
80	I	HG2	0.9342
80	I	HG12	1.4044
80	I	HG13	1.1152
80	I	N	121.786
81	T	C	176.445
81	T	CA	66.6131
81	T	CB	68.5256
81	T	CG2	22.3109
81	T	H	8.4485
81	T	HA	3.997
81	T	HB	4.3301
81	T	HG2	1.2702
81	T	N	114.615
82	S	C	176.744
82	S	CA	61.8286
82	S	CB	62.6405
82	S	H	8.1888
82	S	HA	4.1477
82	S	HB2	4.0113
82	S	HB3	3.9523
82	S	N	117.416
83	Y	C	178.164
83	Y	CA	61.5647
83	Y	CB	37.9793
83	Y	CD1	133.204
83	Y	CD2	132.86
83	Y	CE1	117.596
83	Y	CE2	117.917
83	Y	CG	130.953
83	Y	CZ	161.672
83	Y	H	8.513
83	Y	HA	4.2666
83	Y	HB2	3.022
83	Y	HB3	3.1088
83	Y	HD1	7.0481
83	Y	HD2	6.9597
83	Y	HE1	6.7501
83	Y	HE2	6.9969
83	Y	N	121.596
84	V	C	178.735
84	V	CA	66.2052
84	V	CB	31.5849
84	V	CG1	21.605
84	V	CG2	22.2652
84	V	H	8.6154
84	V	HA	3.5107
84	V	HB	2.2358
84	V	HG1	0.9643
84	V	HG2	1.0336
84	V	N	119.761
85	S	C	176.53
85	S	CA	61.977
85	S	CB	62.767
85	S	H	8.298
85	S	HA	4.1423
85	S	HB2	4.0333
85	S	HB3	3.9187
85	S	N	115.361
86	S	C	177.054
86	S	CA	61.7536
86	S	CB	62.6823
86	S	H	8.3299
86	S	HA	4.1705
86	S	HB2	3.9641
86	S	HB3	3.9574
86	S	N	116.921
87	Y	C	178.527
87	Y	CA	61.6345
87	Y	CB	38.1231
87	Y	CD1	132.838
87	Y	CD2	132.918
87	Y	CE1	117.745
87	Y	CE2	118.042
87	Y	CG	131.064
87	Y	CZ	160.732
87	Y	H	8.1077
87	Y	HA	4.064
87	Y	HB2	2.7959
87	Y	HB3	2.7852
87	Y	HD1	6.9924
87	Y	HD2	6.9194
87	Y	HE1	6.7806
87	Y	HE2	7.0384
87	Y	N	121.039
88	C	C	176.815
88	C	CA	63.2142
88	C	CB	27.0433
88	C	H	8.387
88	C	HA	4.2314
88	C	HB2	3.0016
88	C	HB3	2.8779
88	C	N	118.357
89	I	C	177.89
89	I	CA	65.2071
89	I	CB	37.4422
89	I	CD1	13.5951
89	I	CG1	26.3063
89	I	CG2	18.3685
89	I	H	8.5259
89	I	HA	3.9009
89	I	HB	2.0481
89	I	HD1	0.7955
89	I	HG2	0.9211
89	I	HG12	1.3266
89	I	HG13	1.2197
89	I	N	117.975
90	S	C	176.743
90	S	CA	61.8164
90	S	CB	62.5772
90	S	H	8.3788
90	S	HA	4.1417
90	S	HB2	3.8196
90	S	HB3	3.71
90	S	N	117.078
91	W	C	178.202
91	W	CA	61.1259
91	W	CB	29.0132
91	W	CD1	126.56
91	W	CD2	128.496
91	W	CE2	138.611
91	W	CG	111.648
91	W	H	8.326
91	W	HA	4.2618
91	W	HB2	3.2002
91	W	HB3	3.215
91	W	HD1	6.8483
91	W	HE1	10.0692
91	W	HE3	7.4478
91	W	N	123.234
92	V	C	177.389
92	V	CA	66.607
92	V	CB	31.2369
92	V	CG1	22.0447
92	V	CG2	22.9402
92	V	H	8.5464
92	V	HA	3.1069
92	V	HB	2.236
92	V	HG1	0.9497
92	V	HG2	1.1201
92	V	N	119.563
93	S	C	177.097
93	S	CA	61.8941
93	S	CB	62.9856
93	S	H	8.0761
93	S	HA	4.0132
93	S	HB2	3.8302
93	S	HB3	3.7225
93	S	N	115.267
94	G	C	176.564
94	G	CA	47.1228
94	G	H	8.5508
94	G	HA	3.5931
94	G	HA2	3.5751
94	G	HA3	3.8071
94	G	N	108.317
95	K	C	177.636
95	K	CA	57.9642
95	K	CB	30.6571
95	K	CD	29.0173
95	K	CE	41.8942
95	K	CG	25.1696
95	K	H	7.5336
95	K	HA	3.5955
95	K	HB2	1.5729
95	K	HB3	1.1591
95	K	HD2	1.1987
95	K	HD3	1.2788
95	K	HE2	3.2527
95	K	HE3	2.9267
95	K	HG2	0.9478
95	K	HG3	1.159
95	K	HZ	7.399
95	K	N	119.202
96	V	C	176.589
96	V	CA	64.341
96	V	CB	32.4128
96	V	CG1	21.9721
96	V	CG2	22.437
96	V	H	7.4586
96	V	HA	4.0363
96	V	HB	2.0889
96	V	HG1	0.8031
96	V	HG2	0.9046
96	V	N	114.178
97	V	C	176.859
97	V	CA	64.6236
97	V	CB	32.422
97	V	CG1	21.4801
97	V	CG2	21.9865
97	V	H	7.6557
97	V	HA	3.9821
97	V	HB	2.1391
97	V	HG1	0.7894
97	V	HG2	0.7435
97	V	N	115.071
98	M	C	178.277
98	M	CA	58.4401
98	M	CB	32.1601
98	M	CE	17.2591
98	M	CG	32.0615
98	M	H	7.9356
98	M	HA	4.2269
98	M	HB2	1.9024
98	M	HB3	1.9187
98	M	HE	1.9559
98	M	HG2	2.507
98	M	HG3	2.3456
98	M	N	120.199
99	T	C	176.262
99	T	CA	66.6123
99	T	CB	68.0953
99	T	CG2	21.8741
99	T	H	7.5666
99	T	HA	3.9751
99	T	HB	4.1737
99	T	HG2	1.2258
99	T	N	116.492
100	M	C	177.95
100	M	CA	58.6616
100	M	CB	31.5794
100	M	CE	17.1812
100	M	CG	32.3974
100	M	H	7.7221
100	M	HA	4.0335
100	M	HB2	2.0482
100	M	HB3	1.9733
100	M	HE	1.9082
100	M	HG2	2.475
100	M	HG3	2.0861
100	M	N	120.978
101	R	C	178.422
101	R	CA	59.7656
101	R	CB	29.8392
101	R	CD	43.3814
101	R	CG	27.8679
101	R	CZ	160.286
101	R	H	7.6469
101	R	HA	4.0241
101	R	HB2	1.9546
101	R	HB3	1.8009
101	R	HD2	3.2298
101	R	HD3	3.1222
101	R	HE	7.1132
101	R	HG2	1.672
101	R	HG3	1.7908
101	R	N	118.391
102	R	C	178.844
102	R	CA	59.71
102	R	CB	30.0687
102	R	CD	43.3656
102	R	CG	27.7832
102	R	CZ	160.005
102	R	H	8.1863
102	R	HA	3.9987
102	R	HB2	1.9438
102	R	HB3	1.9223
102	R	HD2	3.274
102	R	HD3	3.1898
102	R	HE	7.2946
102	R	HG2	1.7212
102	R	HG3	1.7667
102	R	N	119.556
103	R	C	179.13
103	R	CA	59.495
103	R	CB	29.8996
103	R	CD	43.4018
103	R	CG	27.6717
103	R	CZ	160.121
103	R	H	8.4008
103	R	HA	4.0797
103	R	HB2	1.9091
103	R	HB3	1.8723
103	R	HD2	3.2233
103	R	HD3	3.1268
103	R	HE	7.3191
103	R	HG2	1.6601
103	R	HG3	1.7771
103	R	N	118.371
104	L	C	178.879
104	L	CA	58.1737
104	L	CB	41.5981
104	L	CD1	24.5978
104	L	CD2	23.7129
104	L	CG	26.855
104	L	H	8.4639
104	L	HA	3.9743
104	L	HB2	1.8865
104	L	HB3	1.5635
104	L	HD1	0.7496
104	L	HD2	0.8067
104	L	HG	1.5399
104	L	N	120.62
105	F	C	178.622
105	F	CA	61.6004
105	F	CB	39.2368
105	F	CD1	131.625
105	F	CD2	131.65
105	F	CE1	130.656
105	F	CE2	131.017
105	F	CG	139.214
105	F	CZ	130.554
105	F	H	8.7061
105	F	HA	4.2885
105	F	HB2	3.2256
105	F	HB3	3.1087
105	F	HD1	7.1377
105	F	HD2	7.1294
105	F	HE1	7.2776
105	F	HE2	7.6876
105	F	HZ	7.2294
105	F	N	119.54
106	G	C	175.234
106	G	CA	47.1844
106	G	H	8.4956
106	G	HA	3.9764
106	G	HA2	4.058
106	G	HA3	3.9543
106	G	N	106.382
107	H	C	176.931
107	H	CA	57.3928
107	H	CB	29.8856
107	H	CD2	119.532
107	H	CE1	136.602
107	H	CG	133.015
107	H	H	7.9364
107	H	HA	4.585
107	H	HB2	3.3166
107	H	HB3	3.0091
107	H	HD2	7.0234
107	H	HE1	7.7683
107	H	N	117.244
108	M	C	179.232
108	M	CA	58.3426
108	M	CB	32.7371
108	M	CE	17.0748
108	M	CG	32.4337
108	M	H	8.6376
108	M	HA	4.0878
108	M	HB2	2.1534
108	M	HB3	1.9745
108	M	HE	1.8055
108	M	HG2	2.6632
108	M	HG3	2.4155
108	M	N	118.864
109	M	C	177.289
109	M	CA	57.2405
109	M	CB	32.3407
109	M	CE	17.2364
109	M	CG	32.0058
109	M	H	7.9866
109	M	HA	4.3628
109	M	HB2	2.001
109	M	HB3	1.6586
109	M	HE	2.0545
109	M	HG2	2.6764
109	M	HG3	2.4436
109	M	N	117.688
110	G	C	174.06
110	G	CA	44.5468
110	G	H	7.4467
110	G	HA	3.958
110	G	HA2	3.9846
110	G	HA3	3.9508
110	G	N	105.741
111	M	C	174.572
111	M	CA	54.0979
111	M	CB	31.333
111	M	CE	17.3256
111	M	CG	32.4651
111	M	H	7.283
111	M	HA	4.2696
111	M	HB2	1.7966
111	M	HB3	1.9388
111	M	HE	1.907
111	M	HG2	2.0068
111	M	HG3	2.1992
111	M	N	119.785
112	P	C	178.127
112	P	CA	62.6063
112	P	CB	32.2422
112	P	CD	50.4863
112	P	CG	27.6702
112	P	HA	4.4701
112	P	HB2	2.184
112	P	HB3	1.9711
112	P	HD2	3.6936
112	P	HD3	3.4908
112	P	HG2	2.1086
112	P	HG3	2.0445
113	V	C	178.201
113	V	CA	65.7329
113	V	CB	31.3982
113	V	CG1	21.7429
113	V	CG2	21.8212
113	V	H	8.2397
113	V	HA	3.6655
113	V	HB	1.5448
113	V	HG1	0.445
113	V	HG2	0.3723
113	V	N	121.272
114	S	C	175.287
114	S	CA	60.6241
114	S	CB	62.7622
114	S	H	8.3003
114	S	HA	4.4114
114	S	HB2	4.1171
114	S	HB3	4.0843
114	S	N	112.986
115	F	C	175.827
115	F	CA	58.8938
115	F	CB	39.9104
115	F	CD1	131.846
115	F	CD2	131.651
115	F	CE1	130.816
115	F	CE2	131.095
115	F	CG	139.357
115	F	CZ	130.499
115	F	H	7.6877
115	F	HA	4.5128
115	F	HB2	3.1113
115	F	HB3	2.914
115	F	HD1	7.0812
115	F	HD2	6.8468
115	F	HE1	7.0627
115	F	HE2	7.2109
115	F	HZ	6.9567
115	F	N	119.521
116	F	C	176.414
116	F	CA	59.2028
116	F	CB	38.8807
116	F	CD1	131.735
116	F	CD2	131.411
116	F	CE1	130.713
116	F	CE2	131.036
116	F	CG	139.938
116	F	CZ	130.308
116	F	H	7.616
116	F	HA	4.1158
116	F	HB2	2.9765
116	F	HB3	2.8214
116	F	HD1	7.0648
116	F	HD2	7.0296
116	F	HE1	7.0448
116	F	HE2	7.5004
116	F	HZ	7.3213
116	F	N	117.124
117	D	C	176.137
117	D	CA	54.9031
117	D	CB	40.4593
117	D	CG	179.714
117	D	H	8.064
117	D	HA	4.6101
117	D	HB2	2.83
117	D	HB3	2.8288
117	D	N	115.567
118	K	C	177.07
118	K	CA	57.2127
118	K	CB	33.061
118	K	CD	28.7878
118	K	CE	42.0815
118	K	CG	24.8931
118	K	H	7.5921
118	K	HA	4.2861
118	K	HB2	1.7075
118	K	HB3	1.7139
118	K	HD2	1.5502
118	K	HD3	1.7013
118	K	HE2	3.522
118	K	HE3	3.1725
118	K	HG2	1.4284
118	K	HG3	1.4016
118	K	HZ	7.4386
118	K	N	119.317
119	Q	C	175.187
119	Q	CA	55.0954
119	Q	CB	29.8765
119	Q	CD	179.878
119	Q	CG	34.1665
119	Q	H	7.1114
119	Q	HA	4.267
119	Q	HB2	1.5239
119	Q	HB3	1.7472
119	Q	HE21	7.149
119	Q	HE22	6.8717
119	Q	HG2	2.0419
119	Q	HG3	1.668
119	Q	N	117.614
120	S	C	175.739
120	S	CA	56.5165
120	S	CB	65.1787
120	S	H	8.3928
120	S	HA	4.6975
120	S	HB2	3.939
120	S	HB3	3.8768
120	S	N	115.084
121	T	C	176.639
121	T	CA	66.396
121	T	CB	68.221
121	T	CG2	22.1566
121	T	H	8.6405
121	T	HA	3.9405
121	T	HB	4.1295
121	T	HG2	1.2216
121	T	N	118.89
122	G	C	175.53
122	G	CA	47.6359
122	G	H	8.5839
122	G	HA	3.8493
122	G	HA2	3.8151
122	G	HA3	3.832
122	G	N	107.953
123	T	C	176.108
123	T	CA	64.5021
123	T	CB	68.8564
123	T	CG2	21.9778
123	T	H	7.58
123	T	HA	4.0728
123	T	HB	4.2003
123	T	HG2	1.2188
123	T	N	115.173
124	L	C	178.901
124	L	CA	56.9531
124	L	CB	41.4612
124	L	CD1	24.903
124	L	CD2	24.2199
124	L	CG	26.8053
124	L	H	7.6034
124	L	HA	4.1613
124	L	HB2	1.7751
124	L	HB3	1.499
124	L	HD1	0.6785
124	L	HD2	0.666
124	L	HG	1.5631
124	L	N	120.962
125	L	C	179.834
125	L	CA	57.8534
125	L	CB	41.974
125	L	CD1	24.9356
125	L	CD2	24.0717
125	L	CG	26.7325
125	L	H	8.3878
125	L	HA	4.1423
125	L	HB2	1.8151
125	L	HB3	1.6004
125	L	HD1	0.8303
125	L	HD2	0.783
125	L	HG	1.5237
125	L	N	120.812
126	S	C	175.786
126	S	CA	60.9044
126	S	CB	62.8612
126	S	H	8.0608
126	S	HA	4.3655
126	S	HB2	3.9983
126	S	HB3	3.8129
126	S	N	114.539
127	R	C	176.675
127	R	CA	57.241
127	R	CB	30.0262
127	R	CD	43.0645
127	R	CG	27.5789
127	R	CZ	160.218
127	R	H	7.4908
127	R	HA	4.3445
127	R	HB2	1.8899
127	R	HB3	1.8328
127	R	HD2	3.1623
127	R	HD3	3.1298
127	R	HE	7.3466
127	R	HG2	1.6129
127	R	HG3	1.8029
127	R	N	117.659
128	I	C	177.021
128	I	CA	63.0866
128	I	CB	38.6767
128	I	CD1	13.3257
128	I	CG1	28.3291
128	I	CG2	18.1422
128	I	H	7.3402
128	I	HA	4.2542
128	I	HB	2.0314
128	I	HD1	0.9061
128	I	HG2	0.9268
128	I	HG12	1.5024
128	I	HG13	1.1752
128	I	N	116.511
129	T	C	175.63
129	T	CA	63.4207
129	T	CB	70.2518
129	T	CG2	21.8365
129	T	H	7.7826
129	T	HA	4.4794
129	T	HB	4.3593
129	T	HG2	1.2246
129	T	N	107.835
130	Y	C	177.084
130	Y	CA	59.8877
130	Y	CB	39.9149
130	Y	CD1	132.833
130	Y	CD2	132.968
130	Y	CE1	117.71
130	Y	CE2	117.853
130	Y	CG	130.556
130	Y	CZ	160.472
130	Y	H	7.6838
130	Y	HA	4.6001
130	Y	HB2	2.9172
130	Y	HB3	2.8344
130	Y	HD1	6.9517
130	Y	HD2	6.8534
130	Y	HE1	6.7046
130	Y	HE2	7.1429
130	Y	N	120.326
131	D	C	177.957
131	D	CA	57.8427
131	D	CB	40.4732
131	D	CG	179.574
131	D	H	8.1795
131	D	HA	4.3981
131	D	HB2	2.8702
131	D	HB3	2.5107
131	D	N	119.235
132	S	C	176.463
132	S	CA	61.87
132	S	CB	62.7662
132	S	H	7.6978
132	S	HA	4.0452
132	S	HB2	3.8496
132	S	HB3	3.8261
132	S	N	115.052
133	E	C	178.966
133	E	CA	59.2319
133	E	CB	29.2721
133	E	CD	183.29
133	E	CG	36.6223
133	E	H	7.605
133	E	HA	3.9181
133	E	HB2	1.975
133	E	HB3	1.7738
133	E	HG2	2.2563
133	E	HG3	2.1598
133	E	N	122.638
134	Q	C	177.85
134	Q	CA	57.2938
134	Q	CB	28.7134
134	Q	CD	179.375
134	Q	CG	34.1362
134	Q	H	7.4163
134	Q	HA	3.9097
134	Q	HB2	1.877
134	Q	HB3	1.8822
134	Q	HE21	6.8499
134	Q	HE22	6.7661
134	Q	HG2	2.1406
134	Q	HG3	2.1057
134	Q	N	117.053
135	V	C	176.655
135	V	CA	64.9557
135	V	CB	31.3641
135	V	CG1	21.9377
135	V	CG2	22.6788
135	V	H	7.2047
135	V	HA	3.5826
135	V	HB	1.9909
135	V	HG1	0.8088
135	V	HG2	0.749
135	V	N	119.664
136	A	C	178.711
136	A	CA	54.917
136	A	CB	18.4326
136	A	H	7.3197
136	A	HA	3.9898
136	A	HB	1.3765
136	A	HB2	1.763
136	A	HB3	1.5541
136	A	N	122.017
137	S	C	175.672
137	S	CA	61.7727
137	S	CB	63.1092
137	S	H	7.6603
137	S	HA	4.2391
137	S	HB2	3.9732
137	S	HB3	3.9007
137	S	N	113.098
138	S	C	174.908
138	S	CA	59.1404
138	S	CB	63.7997
138	S	H	7.6021
138	S	HA	4.5412
138	S	HB2	3.8113
138	S	HB3	3.7753
138	S	N	114.362
139	S	C	175.066
139	S	CA	61.8081
139	S	CB	63.4562
139	S	H	7.4908
139	S	HA	4.3595
139	S	HB2	3.9337
139	S	HB3	3.9038
139	S	N	117.131
140	S	C	176.173
140	S	CA	60.8152
140	S	CB	64.6189
140	S	H	8.0225
140	S	HA	4.8763
140	S	HB2	3.997
140	S	HB3	3.6973
140	S	N	112.684
141	G	C	175.27
141	G	CA	47.9188
141	G	H	8.3416
141	G	HA	3.7925
141	G	HA2	3.9536
141	G	HA3	3.8238
141	G	N	110.826
142	A	C	178.949
142	A	CA	55.57
142	A	CB	18.1915
142	A	H	7.9922
142	A	HA	4.103
142	A	HB	1.6836
142	A	HB2	1.7827
142	A	HB3	1.4446
142	A	N	124.51
143	L	C	179.106
143	L	CA	58.3097
143	L	CB	41.2958
143	L	CD1	24.3828
143	L	CD2	24.3217
143	L	CG	26.7057
143	L	H	7.8794
143	L	HA	4.0676
143	L	HB2	2.0216
143	L	HB3	1.5795
143	L	HD1	0.9321
143	L	HD2	0.8528
143	L	HG	1.6153
143	L	N	120.046
144	I	C	178.364
144	I	CA	64.7733
144	I	CB	36.9737
144	I	CD1	11.7626
144	I	CG1	28.46
144	I	CG2	17.5755
144	I	H	8.5241
144	I	HA	3.7559
144	I	HB	2.1144
144	I	HD1	0.944
144	I	HG2	0.8995
144	I	HG12	1.4378
144	I	HG13	1.3081
144	I	N	119.379
145	T	C	176.018
145	T	CA	67.2653
145	T	CB	68.4108
145	T	CG2	22.0261
145	T	H	8.5151
145	T	HA	3.8591
145	T	HB	4.227
145	T	HG2	1.1992
145	T	N	117.245
146	V	C	178.685
146	V	CA	66.7269
146	V	CB	31.3728
146	V	CG1	22.4591
146	V	CG2	22.2678
146	V	H	8.3155
146	V	HA	3.4735
146	V	HB	1.9804
146	V	HG1	0.6695
146	V	HG2	0.4801
146	V	N	121.1
147	V	C	178.536
147	V	CA	66.4075
147	V	CB	31.453
147	V	CG1	21.9933
147	V	CG2	21.8844
147	V	H	8.3635
147	V	HA	3.6105
147	V	HB	2.2214
147	V	HG1	0.9603
147	V	HG2	0.9621
147	V	N	119.268
148	R	C	178.44
148	R	CA	59.7312
148	R	CB	30.4386
148	R	CD	43.1319
148	R	CG	27.331
148	R	CZ	160.279
148	R	H	8.2801
148	R	HA	3.9853
148	R	HB2	1.8738
148	R	HB3	1.8052
148	R	HD2	3.2073
148	R	HD3	3.1501
148	R	HE	7.1925
148	R	HG2	1.6769
148	R	HG3	1.764
148	R	N	119.669
149	E	C	179.453
149	E	CA	58.803
149	E	CB	29.065
149	E	CD	182.732
149	E	CG	36.3182
149	E	H	8.3893
149	E	HA	4.2004
149	E	HB2	2.0173
149	E	HB3	1.9443
149	E	HG2	2.337
149	E	HG3	2.2698
149	E	N	118.36
150	G	C	176.537
150	G	CA	47.2735
150	G	H	8.298
150	G	HA	3.6852
150	G	HA2	3.8336
150	G	HA3	3.665
150	G	N	108.395
151	A	C	180.323
151	A	CA	55.2913
151	A	CB	17.946
151	A	H	8.1106
151	A	HA	4.0302
151	A	HB	1.4515
151	A	HB2	1.7536
151	A	HB3	1.5022
151	A	N	124.332
152	S	C	176.495
152	S	CA	61.8891
152	S	CB	62.598
152	S	H	8.274
152	S	HA	4.1678
152	S	HB2	4.0348
152	S	HB3	3.8929
152	S	N	114.014
153	I	C	178.503
153	I	CA	65.1981
153	I	CB	37.6017
153	I	CD1	13.8279
153	I	CG1	29.3442
153	I	CG2	17.439
153	I	H	8.1252
153	I	HA	3.5284
153	I	HB	1.7823
153	I	HD1	0.5855
153	I	HG2	0.3704
153	I	HG12	1.0892
153	I	HG13	1.1482
153	I	N	122.721
154	I	C	178.828
154	I	CA	63.6901
154	I	CB	37.1491
154	I	CD1	11.7431
154	I	CG1	27.5318
154	I	CG2	17.7817
154	I	H	8.0611
154	I	HA	3.7006
154	I	HB	1.9707
154	I	HD1	0.5903
154	I	HG2	0.8422
154	I	HG12	1.3798
154	I	HG13	0.8448
154	I	N	119.765
155	G	C	176.583
155	G	CA	47.5221
155	G	H	8.2243
155	G	HA	3.8249
155	G	HA2	3.8949
155	G	HA3	3.8433
155	G	N	107.968
156	L	C	179.967
156	L	CA	58.0855
156	L	CB	40.9336
156	L	CD1	24.662
156	L	CD2	23.4646
156	L	CG	25.7709
156	L	H	8.4517
156	L	HA	4.1361
156	L	HB2	1.8697
156	L	HB3	1.5817
156	L	HD1	0.829
156	L	HD2	0.8136
156	L	HG	1.8447
156	L	N	121.572
157	F	C	178.308
157	F	CA	60.198
157	F	CB	38.2524
157	F	CD1	131.26
157	F	CD2	131.347
157	F	CE1	130.74
157	F	CE2	131.101
157	F	CG	138.367
157	F	CZ	130.415
157	F	H	8.6345
157	F	HA	4.4934
157	F	HB2	3.1749
157	F	HB3	3.0204
157	F	HD1	7.1556
157	F	HD2	7.023
157	F	HE1	7.019
157	F	HE2	7.493
157	F	HZ	7.0992
157	F	N	120.191
158	I	C	178.98
158	I	CA	63.7635
158	I	CB	37.0995
158	I	CD1	11.1522
158	I	CG1	28.0559
158	I	CG2	17.7785
158	I	H	8.6344
158	I	HA	3.8537
158	I	HB	2.1066
158	I	HD1	0.9009
158	I	HG2	0.9023
158	I	HG12	1.3246
158	I	HG13	1.239
158	I	N	119.171
159	M	C	179.373
159	M	CA	59.4855
159	M	CB	32.302
159	M	CE	17.2414
159	M	CG	31.9483
159	M	H	8.5236
159	M	HA	4.2513
159	M	HB2	2.1961
159	M	HB3	2.1667
159	M	HE	2.0112
159	M	HG2	2.5447
159	M	HG3	2.5123
159	M	N	119.219
160	M	C	178.019
160	M	CA	59.5166
160	M	CB	32.5784
160	M	CE	17.2821
160	M	CG	32.3628
160	M	H	8.5896
160	M	HA	4.3427
160	M	HB2	2.1951
160	M	HB3	2.0917
160	M	HE	1.9842
160	M	HG2	2.578
160	M	HG3	2.4198
160	M	N	118.167
161	F	C	177.653
161	F	CA	61.358
161	F	CB	39.252
161	F	CD1	131.425
161	F	CD2	131.394
161	F	CE1	130.426
161	F	CE2	131.029
161	F	CG	138.679
161	F	CZ	131.045
161	F	H	8.5849
161	F	HA	4.1998
161	F	HB2	3.2343
161	F	HB3	3.2549
161	F	HD1	7.1039
161	F	HD2	7.1184
161	F	HE1	6.9378
161	F	HE2	7.5878
161	F	HZ	7.3342
161	F	N	120.047
162	Y	C	177.964
162	Y	CA	61.0739
162	Y	CB	38.6637
162	Y	CD1	132.54
162	Y	CD2	132.696
162	Y	CE1	117.597
162	Y	CE2	117.849
162	Y	CG	131.225
162	Y	CZ	160.769
162	Y	H	8.7328
162	Y	HA	4.1944
162	Y	HB2	3.0174
162	Y	HB3	2.8427
162	Y	HD1	6.5713
162	Y	HD2	6.9577
162	Y	HE1	6.2139
162	Y	HE2	7.022
162	Y	N	118.677
163	Y	C	176.19
163	Y	CA	60.8788
163	Y	CB	38.9019
163	Y	CD1	133.11
163	Y	CD2	132.716
163	Y	CE1	117.548
163	Y	CE2	117.785
163	Y	CG	131.318
163	Y	CZ	161.855
163	Y	H	8.4732
163	Y	HA	4.3925
163	Y	HB2	3.1649
163	Y	HB3	2.8652
163	Y	HD1	7.12
163	Y	HD2	7.1174
163	Y	HE1	6.7213
163	Y	HE2	7.1933
163	Y	N	117.878
164	S	C	173.574
164	S	CA	58.1628
164	S	CB	64.7911
164	S	H	8.5587
164	S	HA	4.5421
164	S	HB2	3.9812
164	S	HB3	3.6868
164	S	N	112.055
165	W	C	176.67
165	W	CA	58.1655
165	W	CB	29.2135
165	W	CD1	126.803
165	W	CD2	129.176
165	W	CE2	139.067
165	W	CG	111.124
165	W	H	8.7174
165	W	HA	4.7294
165	W	HB2	3.2761
165	W	HB3	2.998
165	W	HD1	6.7122
165	W	HE1	10.0421
165	W	HE3	7.3664
165	W	N	126.106
166	Q	C	177.13
166	Q	CA	58.0732
166	Q	CB	28.3847
166	Q	CD	179.978
166	Q	CG	34.2567
166	Q	H	7.716
166	Q	HA	3.5033
166	Q	HB2	1.7065
166	Q	HB3	1.6094
166	Q	HE21	7.1292
166	Q	HE22	6.8751
166	Q	HG2	1.8078
166	Q	HG3	1.8941
166	Q	N	119.449
167	L	C	177.781
167	L	CA	55.746
167	L	CB	41.7402
167	L	CD1	24.3803
167	L	CD2	23.4946
167	L	CG	27.0222
167	L	H	7.1352
167	L	HA	4.3464
167	L	HB2	1.6253
167	L	HB3	1.5257
167	L	HD1	0.7245
167	L	HD2	0.4723
167	L	HG	1.5351
167	L	N	115.096
168	S	C	175.017
168	S	CA	58.6403
168	S	CB	63.0638
168	S	H	7.6228
168	S	HA	4.5052
168	S	HB2	3.9504
168	S	HB3	3.9482
168	S	N	113.739
169	I	C	177.294
169	I	CA	63.3124
169	I	CB	38.1597
169	I	CD1	13.3281
169	I	CG1	29.2004
169	I	CG2	18.0797
169	I	H	7.5255
169	I	HA	3.9531
169	I	HB	2.071
169	I	HD1	0.8557
169	I	HG2	0.9599
169	I	HG12	1.3058
169	I	HG13	1.1969
[truncated: 4,953 more rows]

## Sheet: 8DMMB
NUM	RES	ATOMNAME	SHIFT
5	K	C	175.377
5	K	CA	55.1406
5	K	CB	32.339
5	K	CD	29.2322
5	K	CE	42.2296
5	K	CG	24.6755
5	K	H	8.5051
5	K	HA	4.244
5	K	HB2	1.7737
5	K	HB3	1.8031
5	K	HD2	1.566
5	K	HD3	1.5476
5	K	HE2	3.4536
5	K	HE3	3.1196
5	K	HG2	1.4224
5	K	HG3	1.409
5	K	HZ	7.4434
5	K	N	120.985
6	D	C	175.693
6	D	CA	53.7905
6	D	CB	40.0697
6	D	CG	180.362
6	D	H	8.0574
6	D	HA	4.6526
6	D	HB2	2.6759
6	D	HB3	2.656
6	D	N	122.094
7	L	C	177.023
7	L	CA	55.2731
7	L	CB	42.9403
7	L	CD1	24.7464
7	L	CD2	23.8099
7	L	CG	26.9135
7	L	H	8.0143
7	L	HA	4.2933
7	L	HB2	1.5328
7	L	HB3	1.4564
7	L	HD1	0.82
7	L	HD2	0.8299
7	L	HG	1.5934
7	L	N	123.652
8	S	C	175.728
8	S	CA	59.0332
8	S	CB	64.0951
8	S	H	8.4411
8	S	HA	4.515
8	S	HB2	3.9376
8	S	HB3	3.9076
8	S	N	117.088
9	T	C	175.968
9	T	CA	67.1274
9	T	CB	68.8912
9	T	CG2	22.2467
9	T	H	8.6874
9	T	HA	3.9708
9	T	HB	4.2443
9	T	HG2	1.5994
9	T	N	119.845
10	W	C	178.337
10	W	CA	59.7292
10	W	CB	29.0092
10	W	CD1	127.004
10	W	CD2	127.498
10	W	CE2	139.201
10	W	CG	111.522
10	W	H	8.6108
10	W	HA	4.7083
10	W	HB2	3.277
10	W	HB3	3.1844
10	W	HD1	7.2903
10	W	HE1	10.1064
10	W	HE3	7.4158
10	W	N	121.473
11	Q	C	177.108
11	Q	CA	57.7456
11	Q	CB	28.5113
11	Q	CD	180.263
11	Q	CG	34.1359
11	Q	H	7.7435
11	Q	HA	4.0316
11	Q	HB2	2.0745
11	Q	HB3	2.0952
11	Q	HE21	7.2772
11	Q	HE22	7.1251
11	Q	HG2	2.5258
11	Q	HG3	2.4444
11	Q	N	116.272
12	T	C	176.287
12	T	CA	64.2547
12	T	CB	69.5079
12	T	CG2	21.7363
12	T	H	7.5546
12	T	HA	4.4258
12	T	HB	4.2697
12	T	HG2	1.2956
12	T	N	112.266
13	F	C	177.635
13	F	CA	61.6264
13	F	CB	38.7583
13	F	CD1	131.501
13	F	CD2	131.356
13	F	CE1	130.48
13	F	CE2	131.054
13	F	CG	138.819
13	F	CZ	129.474
13	F	H	8.6452
13	F	HA	4.135
13	F	HB2	3.1885
13	F	HB3	2.878
13	F	HD1	7.0659
13	F	HD2	7.0048
13	F	HE1	7.1452
13	F	HE2	7.5413
13	F	HZ	7.1261
13	F	N	122.061
14	R	C	178.441
14	R	CA	59.1779
14	R	CB	29.5104
14	R	CD	43.3573
14	R	CG	27.3565
14	R	CZ	160.263
14	R	H	8.0721
14	R	HA	3.6651
14	R	HB2	1.23
14	R	HB3	1.4743
14	R	HD2	3.0565
14	R	HD3	2.8901
14	R	HE	7.1776
14	R	HG2	1.39
14	R	HG3	0.8777
14	R	N	117.667
15	R	C	178.226
15	R	CA	58.0575
15	R	CB	29.8927
15	R	CD	43.3506
15	R	CG	27.1595
15	R	CZ	160.061
15	R	H	7.3439
15	R	HA	3.9614
15	R	HB2	1.6206
15	R	HB3	1.4664
15	R	HD2	2.9699
15	R	HD3	2.8308
15	R	HE	6.8711
15	R	HG2	1.2198
15	R	HG3	0.9906
15	R	N	117.396
16	L	C	178.378
16	L	CA	57.0315
16	L	CB	41.7168
16	L	CD1	24.4646
16	L	CD2	23.8124
16	L	CG	26.8146
16	L	H	7.8972
16	L	HA	4.2282
16	L	HB2	1.871
16	L	HB3	1.2806
16	L	HD1	0.7096
16	L	HD2	0.6643
16	L	HG	1.5218
16	L	N	120.007
17	W	C	175.337
17	W	CA	61.8324
17	W	CB	27.3996
17	W	CD1	126.732
17	W	CD2	128.463
17	W	CE2	139.205
17	W	CG	111.376
17	W	H	7.9509
17	W	HA	4.1378
17	W	HB2	3.2446
17	W	HB3	3.0733
17	W	HD1	7.0595
17	W	HE1	10.1435
17	W	HE3	7.3387
17	W	N	120.941
18	P	C	178.59
18	P	CA	65.8688
18	P	CB	30.9609
18	P	CD	50.6427
18	P	CG	27.8648
18	P	HA	3.9967
18	P	HB2	2.1038
18	P	HB3	1.9504
18	P	HD2	3.6516
18	P	HD3	3.4715
18	P	HG2	1.8547
18	P	HG3	1.9635
19	T	C	175.403
19	T	CA	65.9165
19	T	CB	68.6309
19	T	CG2	22.0204
19	T	H	7.0571
19	T	HA	3.9694
19	T	HB	4.2067
19	T	HG2	1.1952
19	T	N	113.636
20	I	C	175.987
20	I	CA	61.1461
20	I	CB	38.0537
20	I	CD1	14.1448
20	I	CG1	27.701
20	I	CG2	18.267
20	I	H	7.0626
20	I	HA	4.0493
20	I	HB	1.3366
20	I	HD1	0.6563
20	I	HG2	0.7651
20	I	HG12	1.5002
20	I	HG13	0.8243
20	I	N	116.067
21	A	C	176.772
21	A	CA	55.5307
21	A	CB	16.4023
21	A	H	6.9574
21	A	HA	3.4525
21	A	HB	1.0712
21	A	HB2	1.8064
21	A	HB3	1.537
21	A	N	122.523
22	P	C	177.351
22	P	CA	64.0137
22	P	CB	31.0764
22	P	CD	50.0988
22	P	CG	27.2106
22	P	HA	4.038
22	P	HB2	1.6419
22	P	HB3	1.5468
22	P	HD2	3.1707
22	P	HD3	2.7622
22	P	HG2	1.5556
22	P	HG3	1.5914
23	F	C	176.576
23	F	CA	55.6331
23	F	CB	39.7429
23	F	CD1	132.013
23	F	CD2	131.414
23	F	CE1	130.45
23	F	CE2	131.107
23	F	CG	139.924
23	F	CZ	130.472
23	F	H	7.29
23	F	HA	5.0523
23	F	HB2	2.9053
23	F	HB3	3.0223
23	F	HD1	7.106
23	F	HD2	7.062
23	F	HE1	7.0604
23	F	HE2	7.2528
23	F	HZ	7.0957
23	F	N	116.781
24	K	C	178.046
24	K	CA	58.953
24	K	CB	31.9025
24	K	CD	29.1773
24	K	CE	41.8396
24	K	CG	24.7187
24	K	H	7.6169
24	K	HA	4.1862
24	K	HB2	1.9094
24	K	HB3	1.8107
24	K	HD2	1.5583
24	K	HD3	1.6348
24	K	HE2	3.5008
24	K	HE3	3.1351
24	K	HG2	1.4218
24	K	HG3	1.5204
24	K	HZ	7.4752
24	K	N	120.304
25	A	C	180.144
25	A	CA	55.4501
25	A	CB	17.9101
25	A	H	8.7186
25	A	HA	4.1649
25	A	HB	1.5519
25	A	HB2	1.8203
25	A	HB3	1.5238
25	A	N	123.503
26	G	C	176.629
26	G	CA	47.7485
26	G	H	8.0407
26	G	HA	3.9552
26	G	HA2	4.1021
26	G	HA3	4.1341
26	G	N	106.045
27	L	C	179.487
27	L	CA	58.0808
27	L	CB	41.6133
27	L	CD1	24.8844
27	L	CD2	23.7129
27	L	CG	26.7826
27	L	H	7.6994
27	L	HA	4.1287
27	L	HB2	1.8337
27	L	HB3	1.573
27	L	HD1	0.9673
27	L	HD2	0.8171
27	L	HG	1.6803
27	L	N	122.073
28	I	C	178.711
28	I	CA	64.739
28	I	CB	37.6907
28	I	CD1	13.6943
28	I	CG1	27.1209
28	I	CG2	17.9262
28	I	H	8.465
28	I	HA	4.0154
28	I	HB	2.0317
28	I	HD1	0.8509
28	I	HG2	0.9821
28	I	HG12	1.4854
28	I	HG13	1.1689
28	I	N	118.269
29	V	C	178.484
29	V	CA	66.5677
29	V	CB	31.4519
29	V	CG1	22.2335
29	V	CG2	22.3002
29	V	H	8.4481
29	V	HA	3.7135
29	V	HB	2.1121
29	V	HG1	0.9926
29	V	HG2	1.0009
29	V	N	121.3
30	A	C	180.374
30	A	CA	55.3779
30	A	CB	17.8155
30	A	H	8.5094
30	A	HA	4.0866
30	A	HB	1.5275
30	A	HB2	1.8299
30	A	HB3	1.4769
30	A	N	121.947
31	G	C	176.523
31	G	CA	47.3294
31	G	H	8.4063
31	G	HA	3.9236
31	G	HA2	3.9457
31	G	HA3	3.8861
31	G	N	106.044
32	V	C	178.595
32	V	CA	66.1818
32	V	CB	31.3487
32	V	CG1	22.0554
32	V	CG2	21.9585
32	V	H	8.5354
32	V	HA	3.8056
32	V	HB	2.1672
32	V	HG1	1.005
32	V	HG2	0.8811
32	V	N	119.593
33	A	C	180.204
33	A	CA	55.3516
33	A	CB	17.9806
33	A	H	8.2821
33	A	HA	4.0828
33	A	HB	1.5174
33	A	HB2	1.7952
33	A	HB3	1.4346
33	A	N	122.872
34	L	C	179.574
34	L	CA	58.2127
34	L	CB	41.5183
34	L	CD1	24.7292
34	L	CD2	23.7331
34	L	CG	26.8296
34	L	H	8.235
34	L	HA	4.0158
34	L	HB2	1.7864
34	L	HB3	1.4747
34	L	HD1	0.8224
34	L	HD2	0.789
34	L	HG	1.7811
34	L	N	118.418
35	I	C	178.554
35	I	CA	64.7397
35	I	CB	37.566
35	I	CD1	13.7973
35	I	CG1	26.6747
35	I	CG2	17.8367
35	I	H	8.1362
35	I	HA	4.0163
35	I	HB	1.9792
35	I	HD1	0.8201
35	I	HG2	0.9435
35	I	HG12	1.388
35	I	HG13	1.1965
35	I	N	117.816
36	L	C	179.374
36	L	CA	58.1967
36	L	CB	41.3591
36	L	CD1	24.705
36	L	CD2	24.0697
36	L	CG	26.8566
36	L	H	8.4222
36	L	HA	4.0732
36	L	HB2	1.8589
36	L	HB3	1.5734
36	L	HD1	0.8693
36	L	HD2	0.8574
36	L	HG	1.6119
36	L	N	121.414
37	N	C	177.592
37	N	CA	56.4796
37	N	CB	38.3204
37	N	CG	176.225
37	N	H	8.5569
37	N	HA	4.4107
37	N	HB2	2.98
37	N	HB3	2.8169
37	N	HD21	7.4655
37	N	HD22	7.2093
37	N	N	117.258
38	A	C	180.113
38	A	CA	55.2979
38	A	CB	18.121
38	A	H	8.3892
38	A	HA	4.1782
38	A	HB	1.5241
38	A	HB2	1.8193
38	A	HB3	1.5036
38	A	N	122.622
39	A	C	180.564
39	A	CA	55.132
39	A	CB	17.9418
39	A	H	8.3307
39	A	HA	4.1889
39	A	HB	1.5322
39	A	HB2	1.7527
39	A	HB3	1.4955
39	A	N	121.322
40	S	C	176.889
40	S	CA	61.7788
40	S	CB	62.6259
40	S	H	8.5431
40	S	HA	4.2088
40	S	HB2	4.0215
40	S	HB3	3.943
40	S	N	114.311
41	D	C	178.965
41	D	CA	57.4601
41	D	CB	40.5712
41	D	CG	179.604
41	D	H	8.6022
41	D	HA	4.4457
41	D	HB2	2.8984
41	D	HB3	2.743
41	D	N	122.106
42	T	C	176.731
42	T	CA	66.8584
42	T	CB	68.4232
42	T	CG2	21.9572
42	T	H	8.5501
42	T	HA	4.0524
42	T	HB	4.2198
42	T	HG2	1.2319
42	T	N	116.598
43	F	C	178.317
43	F	CA	60.4128
43	F	CB	39.1671
43	F	CD1	130.446
43	F	CD2	131.308
43	F	CE1	130.855
43	F	CE2	131.096
43	F	CG	139.059
43	F	CZ	130.241
43	F	H	8.3333
43	F	HA	4.2412
43	F	HB2	3.2334
43	F	HB3	3.0455
43	F	HD1	7.0476
43	F	HD2	7.1675
43	F	HE1	7.3034
43	F	HE2	7.6132
43	F	HZ	7.1267
43	F	N	121.479
44	M	C	179.159
44	M	CA	59.2308
44	M	CB	32.4213
44	M	CE	17.2919
44	M	CG	32.3034
44	M	H	8.5417
44	M	HA	4.1075
44	M	HB2	2.1911
44	M	HB3	2.1142
44	M	HE	1.9949
44	M	HG2	2.6223
44	M	HG3	2.4959
44	M	N	118.851
45	L	C	179.923
45	L	CA	57.955
45	L	CB	41.4965
45	L	CD1	24.733
45	L	CD2	23.3365
45	L	CG	26.8447
45	L	H	8.3185
45	L	HA	4.0881
45	L	HB2	1.8488
45	L	HB3	1.5464
45	L	HD1	0.8663
45	L	HD2	0.8156
45	L	HG	1.8319
45	L	N	119.363
46	S	C	176.236
46	S	CA	61.4195
46	S	CB	62.7348
46	S	H	8.4204
46	S	HA	4.1618
46	S	HB2	3.8934
46	S	HB3	3.969
46	S	N	115.218
47	L	C	178.579
47	L	CA	57.0212
47	L	CB	42.2862
47	L	CD1	25.2638
47	L	CD2	24.4357
47	L	CG	26.5474
47	L	H	8
47	L	HA	4.2577
47	L	HB2	1.726
47	L	HB3	1.57
47	L	HD1	0.8834
47	L	HD2	0.8527
47	L	HG	1.6173
47	L	N	121.2
48	L	C	178.583
48	L	CA	56.5694
48	L	CB	42.7108
48	L	CD1	24.8621
48	L	CD2	24.4613
48	L	CG	26.7949
48	L	H	7.7426
48	L	HA	4.211
48	L	HB2	1.92
48	L	HB3	1.6096
48	L	HD1	0.7516
48	L	HD2	0.7377
48	L	HG	1.5482
48	L	N	118.522
49	K	C	175.658
49	K	CA	60.7844
49	K	CB	30.2448
49	K	CD	29.2756
49	K	CE	41.8789
49	K	CG	25.1209
49	K	H	8.0164
49	K	HA	4.0393
49	K	HB2	1.8973
49	K	HB3	1.8381
49	K	HD2	1.5264
49	K	HD3	1.6756
49	K	HE2	3.4847
49	K	HE3	3.1382
49	K	HG2	1.4044
49	K	HG3	1.4614
49	K	HZ	7.4536
49	K	N	119.247
50	P	C	178.964
50	P	CA	65.7882
50	P	CB	30.9767
50	P	CD	50.3509
50	P	CG	27.81
50	P	HA	4.4195
50	P	HB2	2.1954
50	P	HB3	2.087
50	P	HD2	3.699
50	P	HD3	3.5941
50	P	HG2	2.0262
50	P	HG3	1.9815
51	L	C	178.317
51	L	CA	57.6428
51	L	CB	41.8407
51	L	CD1	24.5157
51	L	CD2	24.1192
51	L	CG	26.7472
51	L	H	7.4175
51	L	HA	4.087
51	L	HB2	1.7671
51	L	HB3	1.5712
51	L	HD1	0.8448
51	L	HD2	0.8408
51	L	HG	1.4581
51	L	N	117.352
52	L	C	179.071
52	L	CA	56.4309
52	L	CB	42.4848
52	L	CD1	24.5049
52	L	CD2	24.4448
52	L	CG	26.6892
52	L	H	7.6561
52	L	HA	4.0746
52	L	HB2	1.7695
52	L	HB3	1.5827
52	L	HD1	0.7912
52	L	HD2	0.6596
52	L	HG	1.4728
52	L	N	118.558
53	D	C	177.319
53	D	CA	56.594
53	D	CB	40.7389
53	D	CG	179.317
53	D	H	7.9772
53	D	HA	4.4495
53	D	HB2	2.6483
53	D	HB3	2.6194
53	D	N	119.553
54	D	C	176.565
54	D	CA	55.6297
54	D	CB	41.0307
54	D	CG	179.464
54	D	H	7.7685
54	D	HA	4.4798
54	D	HB2	2.7659
54	D	HB3	2.6303
54	D	N	117.675
55	G	C	174.454
55	G	CA	44.4345
55	G	H	7.4686
55	G	HA	3.9743
55	G	HA2	4.1041
55	G	HA3	3.9289
55	G	N	107.409
56	F	C	177.553
56	F	CA	60.4812
56	F	CB	38.1337
56	F	CD1	131.404
56	F	CD2	131.455
56	F	CE1	130.476
56	F	CE2	131.007
56	F	CG	139.094
56	F	CZ	130.322
56	F	H	8.4971
56	F	HA	4.522
56	F	HB2	3.1693
56	F	HB3	2.9158
56	F	HD1	7.0914
56	F	HD2	7.0106
56	F	HE1	7.2603
56	F	HE2	7.6419
56	F	HZ	7.2033
56	F	N	120.588
57	G	C	175.251
57	G	CA	47.1691
57	G	H	8.9288
57	G	HA	3.8431
57	G	HA2	4.0467
57	G	HA3	3.9837
57	G	N	107.511
58	K	C	177.198
58	K	CA	58.3514
58	K	CB	32.429
58	K	CD	28.5392
58	K	CE	41.9716
58	K	CG	24.8637
58	K	H	7.7373
58	K	HA	4.1817
58	K	HB2	1.8821
58	K	HB3	1.8379
58	K	HD2	1.5123
58	K	HD3	1.6708
58	K	HE2	3.52
58	K	HE3	3.1556
58	K	HG2	1.4079
58	K	HG3	1.372
58	K	HZ	7.3268
58	K	N	120.231
59	T	C	174.291
59	T	CA	61.4536
59	T	CB	69.9511
59	T	CG2	22.0575
59	T	H	7.4361
59	T	HA	4.2473
59	T	HB	4.2773
59	T	HG2	1.2729
59	T	N	112.094
60	D	C	177.433
60	D	CA	54.3139
60	D	CB	41.614
60	D	CG	179.78
60	D	H	8.75
60	D	HA	4.5853
60	D	HB2	2.6464
60	D	HB3	2.6993
60	D	N	122.405
61	R	C	177.991
61	R	CA	58.0609
61	R	CB	29.8772
61	R	CD	42.8482
61	R	CG	27.571
61	R	CZ	160.779
61	R	H	8.652
61	R	HA	4.2304
61	R	HB2	1.7455
61	R	HB3	1.7429
61	R	HD2	3.2357
61	R	HD3	3.1634
61	R	HE	7.2663
61	R	HG2	1.6488
61	R	HG3	1.6891
61	R	N	122.5
62	S	C	176.333
62	S	CA	61.7595
62	S	CB	62.4785
62	S	H	8.4483
62	S	HA	4.002
62	S	HB2	3.8183
62	S	HB3	3.7885
62	S	N	115.189
63	V	C	177.917
63	V	CA	65.4916
63	V	CB	31.3225
63	V	CG1	21.8107
63	V	CG2	22.2822
63	V	H	7.7399
63	V	HA	3.9757
63	V	HB	2.2205
63	V	HG1	0.9963
63	V	HG2	0.9604
63	V	N	119.947
64	L	C	178.703
64	L	CA	57.8658
64	L	CB	41.5241
64	L	CD1	24.8828
64	L	CD2	24.5876
64	L	CG	26.7579
64	L	H	7.5423
64	L	HA	4.0973
64	L	HB2	1.8376
64	L	HB3	1.5831
64	L	HD1	0.7865
64	L	HD2	0.7417
64	L	HG	1.5593
64	L	N	120.057
65	V	C	177.688
65	V	CA	65.4555
65	V	CB	31.2673
65	V	CG1	20.9937
65	V	CG2	21.8942
65	V	H	7.3904
65	V	HA	3.81
65	V	HB	1.7944
65	V	HG1	0.5757
65	V	HG2	0.729
65	V	N	118.961
66	W	C	177.049
66	W	CA	56.2566
66	W	CB	29.763
66	W	CD1	124.39
66	W	CD2	129.154
66	W	CE2	139.328
66	W	CG	111.215
66	W	H	7.6241
66	W	HA	4.9771
66	W	HB2	3.2862
66	W	HB3	3.0238
66	W	HD1	7.0947
66	W	HE1	10.2644
66	W	HE3	7.4594
66	W	N	116.695
67	M	C	175.008
67	M	CA	60.1409
67	M	CB	30.6601
67	M	CE	17.2461
67	M	CG	32.0867
67	M	H	7.7105
67	M	HA	4.0998
67	M	HB2	2.2518
67	M	HB3	2.068
67	M	HE	2.0526
67	M	HG2	2.5302
67	M	HG3	2.3316
67	M	N	120.634
68	P	C	179.424
68	P	CA	66.5444
68	P	CB	31.118
68	P	CD	50.3104
68	P	CG	27.7794
68	P	HA	4.3134
68	P	HB2	2.1657
68	P	HB3	2.0281
68	P	HD2	3.7418
68	P	HD3	3.6395
68	P	HG2	2.0345
68	P	HG3	2.0291
69	L	C	179.721
69	L	CA	57.9857
69	L	CB	41.7446
69	L	CD1	24.0358
69	L	CD2	23.5756
69	L	CG	26.9284
69	L	H	7.3222
69	L	HA	4.075
69	L	HB2	1.7462
69	L	HB3	1.4862
69	L	HD1	0.8378
69	L	HD2	0.8469
69	L	HG	1.4277
69	L	N	117.704
70	V	C	178.466
70	V	CA	66.3324
70	V	CB	31.5229
70	V	CG1	21.9792
70	V	CG2	22.1371
70	V	H	8.0985
70	V	HA	3.5024
70	V	HB	2.27
70	V	HG1	0.8603
70	V	HG2	0.9437
70	V	N	119.398
71	V	C	178.759
71	V	CA	66.3239
71	V	CB	31.3937
71	V	CG1	22.0433
71	V	CG2	22.1963
71	V	H	8.3232
71	V	HA	3.686
71	V	HB	2.1386
71	V	HG1	0.927
71	V	HG2	0.8986
71	V	N	119.631
72	I	C	178.938
72	I	CA	64.7852
72	I	CB	37.466
72	I	CD1	13.6476
72	I	CG1	28.4803
72	I	CG2	17.5568
72	I	H	8.3401
72	I	HA	3.858
72	I	HB	1.9621
72	I	HD1	0.9673
72	I	HG2	0.8935
72	I	HG12	1.4467
72	I	HG13	1.1324
72	I	N	120.466
73	G	C	176.519
73	G	CA	46.9705
73	G	H	8.256
73	G	HA	3.8059
73	G	HA2	3.802
73	G	HA3	3.9264
73	G	N	107.604
74	L	C	179.424
74	L	CA	57.8362
74	L	CB	41.7516
74	L	CD1	24.7982
74	L	CD2	24.0198
74	L	CG	25.7645
74	L	H	8.1866
74	L	HA	3.9099
74	L	HB2	1.6266
74	L	HB3	1.5501
74	L	HD1	0.5673
74	L	HD2	0.4169
74	L	HG	1.2284
74	L	N	121.281
75	M	C	178.339
75	M	CA	58.1371
75	M	CB	32.4785
75	M	CE	17.2769
75	M	CG	32.0702
75	M	H	8.0187
75	M	HA	4.2498
75	M	HB2	2.1525
75	M	HB3	2.0408
75	M	HE	2.0177
75	M	HG2	2.5533
75	M	HG3	2.458
75	M	N	116.455
76	I	C	178.39
76	I	CA	65.1442
76	I	CB	37.3676
76	I	CD1	13.5916
76	I	CG1	28.7418
76	I	CG2	17.3454
76	I	H	8.2962
76	I	HA	3.8198
76	I	HB	1.9807
76	I	HD1	0.8423
76	I	HG2	0.8866
76	I	HG12	1.4039
76	I	HG13	1.1606
76	I	N	120.611
77	L	C	179.223
77	L	CA	58.5783
77	L	CB	41.5927
77	L	CD1	24.7729
77	L	CD2	24.5696
77	L	CG	26.7482
77	L	H	8.3037
77	L	HA	3.9886
77	L	HB2	1.7453
77	L	HB3	1.5578
77	L	HD1	0.851
77	L	HD2	0.8583
77	L	HG	1.5521
77	L	N	119.71
78	R	C	178.902
78	R	CA	59.4215
78	R	CB	29.9544
78	R	CD	43.3044
78	R	CG	27.1312
78	R	CZ	159.902
78	R	H	8.1693
78	R	HA	4.0818
78	R	HB2	1.9171
78	R	HB3	1.878
78	R	HD2	3.2197
78	R	HD3	3.0876
78	R	HE	7.3478
78	R	HG2	1.6703
78	R	HG3	1.8026
78	R	N	118.758
79	G	C	177.003
79	G	CA	47.4773
79	G	H	8.3876
79	G	HA	3.8757
79	G	HA2	3.931
79	G	HA3	3.7783
79	G	N	107.238
80	I	C	178.347
80	I	CA	64.9183
80	I	CB	38.1939
80	I	CD1	13.6502
80	I	CG1	28.7544
80	I	CG2	17.6992
80	I	H	8.5392
80	I	HA	4.0215
80	I	HB	1.8836
80	I	HD1	0.8437
80	I	HG2	0.9342
80	I	HG12	1.4044
80	I	HG13	1.1152
80	I	N	121.839
81	T	C	176.477
81	T	CA	66.7028
81	T	CB	68.495
81	T	CG2	22.3058
81	T	H	8.4492
81	T	HA	3.9969
81	T	HB	4.3301
81	T	HG2	1.2702
81	T	N	114.593
82	S	C	176.754
82	S	CA	61.8475
82	S	CB	62.6404
82	S	H	8.1847
82	S	HA	4.1474
82	S	HB2	4.0107
82	S	HB3	3.9465
82	S	N	117.442
83	Y	C	178.164
83	Y	CA	61.5642
83	Y	CB	38.0038
83	Y	CD1	133.215
83	Y	CD2	132.86
83	Y	CE1	117.596
83	Y	CE2	117.917
83	Y	CG	130.96
83	Y	CZ	161.672
83	Y	H	8.5087
83	Y	HA	4.2619
83	Y	HB2	3.026
83	Y	HB3	3.1167
83	Y	HD1	7.0516
83	Y	HD2	6.9597
83	Y	HE1	6.7501
83	Y	HE2	6.9969
83	Y	N	121.596
84	V	C	178.735
84	V	CA	66.2051
84	V	CB	31.5676
84	V	CG1	21.5883
84	V	CG2	22.2652
84	V	H	8.6396
84	V	HA	3.5119
84	V	HB	2.2358
84	V	HG1	0.9643
84	V	HG2	1.0336
84	V	N	119.761
85	S	C	176.53
85	S	CA	61.9782
85	S	CB	62.767
85	S	H	8.2976
85	S	HA	4.1481
85	S	HB2	4.0333
85	S	HB3	3.913
85	S	N	115.423
86	S	C	177.063
86	S	CA	61.7534
86	S	CB	62.6823
86	S	H	8.3073
86	S	HA	4.1553
86	S	HB2	3.9641
86	S	HB3	3.9571
86	S	N	116.921
87	Y	C	178.526
87	Y	CA	61.6346
87	Y	CB	38.123
87	Y	CD1	132.88
87	Y	CD2	132.918
87	Y	CE1	117.745
87	Y	CE2	118.042
87	Y	CG	131.064
87	Y	CZ	160.732
87	Y	H	8.0865
87	Y	HA	4.0673
87	Y	HB2	2.7959
87	Y	HB3	2.7932
87	Y	HD1	6.9924
87	Y	HD2	6.9194
87	Y	HE1	6.7806
87	Y	HE2	7.0384
87	Y	N	121.037
88	C	C	176.771
88	C	CA	63.2363
88	C	CB	27.0705
88	C	H	8.3586
88	C	HA	4.2361
88	C	HB2	3.0016
88	C	HB3	2.8469
88	C	N	118.367
89	I	C	177.891
89	I	CA	65.2181
89	I	CB	37.4226
89	I	CD1	13.7478
89	I	CG1	26.4231
89	I	CG2	18.3842
89	I	H	8.5258
89	I	HA	3.9011
89	I	HB	2.0481
89	I	HD1	0.7935
89	I	HG2	0.9211
89	I	HG12	1.3266
89	I	HG13	1.2197
89	I	N	117.961
90	S	C	176.721
90	S	CA	61.8241
90	S	CB	62.5365
90	S	H	8.3596
90	S	HA	4.1436
90	S	HB2	3.8196
90	S	HB3	3.71
90	S	N	117.08
91	W	C	178.14
91	W	CA	61.2379
91	W	CB	29.0328
91	W	CD1	126.621
91	W	CD2	128.496
91	W	CE2	138.611
91	W	CG	111.61
91	W	H	8.3442
91	W	HA	4.2263
91	W	HB2	3.2059
91	W	HB3	3.215
91	W	HD1	6.855
91	W	HE1	10.0587
91	W	HE3	7.4478
91	W	N	123.207
92	V	C	177.433
92	V	CA	66.6049
92	V	CB	31.2724
92	V	CG1	22.126
92	V	CG2	22.8121
92	V	H	8.5386
92	V	HA	3.1352
92	V	HB	2.2387
92	V	HG1	0.9534
92	V	HG2	1.1102
92	V	N	119.509
93	S	C	177.072
93	S	CA	61.8942
93	S	CB	62.9897
93	S	H	8.1116
93	S	HA	4.0132
93	S	HB2	3.8341
93	S	HB3	3.7273
93	S	N	115.269
94	G	C	176.54
94	G	CA	47.1152
94	G	H	8.6135
94	G	HA	3.5815
94	G	HA2	3.5751
94	G	HA3	3.8071
94	G	N	108.322
95	K	C	177.641
95	K	CA	57.9787
95	K	CB	30.696
95	K	CD	29.062
95	K	CE	41.8942
95	K	CG	25.1569
95	K	H	7.5613
95	K	HA	3.5941
95	K	HB2	1.5753
95	K	HB3	1.1591
95	K	HD2	1.1987
95	K	HD3	1.2788
95	K	HE2	3.2527
95	K	HE3	2.9303
95	K	HG2	0.9467
95	K	HG3	1.1623
95	K	HZ	7.399
95	K	N	119.195
96	V	C	176.589
96	V	CA	64.341
96	V	CB	32.4129
96	V	CG1	21.9721
96	V	CG2	22.437
96	V	H	7.4583
96	V	HA	4.0352
96	V	HB	2.0889
96	V	HG1	0.8031
96	V	HG2	0.9038
96	V	N	114.178
97	V	C	176.577
97	V	CA	64.715
97	V	CB	32.4207
97	V	CG1	21.4996
97	V	CG2	22.0152
97	V	H	7.7001
97	V	HA	3.9667
97	V	HB	2.1323
97	V	HG1	0.7484
97	V	HG2	0.7301
97	V	N	114.886
98	M	C	178.27
98	M	CA	58.4361
98	M	CB	32.2228
98	M	CE	17.2591
98	M	CG	32.0615
98	M	H	7.9417
98	M	HA	4.2263
98	M	HB2	1.9024
98	M	HB3	1.9187
98	M	HE	1.9569
98	M	HG2	2.507
98	M	HG3	2.3475
98	M	N	120.171
99	T	C	176.351
99	T	CA	66.6131
99	T	CB	68.1155
99	T	CG2	21.771
99	T	H	7.5871
99	T	HA	3.977
99	T	HB	4.1737
99	T	HG2	1.2264
99	T	N	116.552
100	M	C	177.907
100	M	CA	58.6615
100	M	CB	31.6229
100	M	CE	17.1812
100	M	CG	32.4191
100	M	H	7.7209
100	M	HA	4.0296
100	M	HB2	2.0513
100	M	HB3	1.976
100	M	HE	1.9082
100	M	HG2	2.475
100	M	HG3	2.0877
100	M	N	120.977
101	R	C	178.428
101	R	CA	59.806
101	R	CB	29.8369
101	R	CD	43.3814
101	R	CG	27.8679
101	R	CZ	160.286
101	R	H	7.6468
101	R	HA	4.0219
101	R	HB2	1.9681
101	R	HB3	1.8009
101	R	HD2	3.2298
101	R	HD3	3.1222
101	R	HE	7.1132
101	R	HG2	1.674
101	R	HG3	1.7798
101	R	N	118.387
102	R	C	178.914
102	R	CA	59.7319
102	R	CB	29.9955
102	R	CD	43.3656
102	R	CG	27.8152
102	R	CZ	160.035
102	R	H	8.1583
102	R	HA	4.0555
102	R	HB2	1.9413
102	R	HB3	1.9156
102	R	HD2	3.274
102	R	HD3	3.1895
102	R	HE	7.2946
102	R	HG2	1.722
102	R	HG3	1.7667
102	R	N	119.491
103	R	C	179.151
103	R	CA	59.5658
103	R	CB	29.9363
103	R	CD	43.3844
103	R	CG	27.67
103	R	CZ	160.121
103	R	H	8.4067
103	R	HA	4.0854
103	R	HB2	1.9186
103	R	HB3	1.8667
103	R	HD2	3.2233
103	R	HD3	3.1268
103	R	HE	7.3189
103	R	HG2	1.6554
103	R	HG3	1.7787
103	R	N	118.39
104	L	C	179.033
104	L	CA	58.1697
104	L	CB	41.5561
104	L	CD1	24.6275
104	L	CD2	23.7129
104	L	CG	26.855
104	L	H	8.4527
104	L	HA	3.9812
104	L	HB2	1.8865
104	L	HB3	1.5743
104	L	HD1	0.7697
104	L	HD2	0.8067
104	L	HG	1.5399
104	L	N	120.579
105	F	C	178.622
105	F	CA	61.6112
105	F	CB	39.2359
105	F	CD1	131.661
105	F	CD2	131.65
105	F	CE1	130.679
105	F	CE2	131.017
105	F	CG	139.214
105	F	CZ	130.554
105	F	H	8.7111
105	F	HA	4.2884
105	F	HB2	3.2265
105	F	HB3	3.1078
105	F	HD1	7.1377
105	F	HD2	7.1294
105	F	HE1	7.2776
105	F	HE2	7.6876
105	F	HZ	7.2294
105	F	N	119.531
106	G	C	175.237
106	G	CA	47.1817
106	G	H	8.4963
106	G	HA	3.9787
106	G	HA2	4.058
106	G	HA3	3.9543
106	G	N	106.388
107	H	C	176.991
107	H	CA	57.3597
107	H	CB	29.9237
107	H	CD2	119.532
107	H	CE1	136.602
107	H	CG	133.015
107	H	H	7.9322
107	H	HA	4.6018
107	H	HB2	3.3166
107	H	HB3	3.0269
107	H	HD2	7.029
107	H	HE1	7.7683
107	H	N	117.267
108	M	C	179.322
108	M	CA	58.3468
108	M	CB	32.7381
108	M	CE	17.0748
108	M	CG	32.3702
108	M	H	8.6368
108	M	HA	4.0886
108	M	HB2	2.1534
108	M	HB3	1.9566
108	M	HE	1.8055
108	M	HG2	2.6632
108	M	HG3	2.4155
108	M	N	118.821
109	M	C	177.289
109	M	CA	57.1226
109	M	CB	32.3231
109	M	CE	17.2364
109	M	CG	32.0058
109	M	H	7.9868
109	M	HA	4.3626
109	M	HB2	2.001
109	M	HB3	1.6586
109	M	HE	2.0545
109	M	HG2	2.6764
109	M	HG3	2.4436
109	M	N	117.688
110	G	C	174.06
110	G	CA	44.5549
110	G	H	7.4485
110	G	HA	3.9587
110	G	HA2	3.974
110	G	HA3	3.929
110	G	N	105.884
111	M	C	174.529
111	M	CA	54.0697
111	M	CB	31.3059
111	M	CE	17.3735
111	M	CG	32.5712
111	M	H	7.2943
111	M	HA	4.2896
111	M	HB2	1.7584
111	M	HB3	1.9454
111	M	HE	1.9127
111	M	HG2	2.024
111	M	HG3	2.1992
111	M	N	119.788
112	P	C	178.093
112	P	CA	62.7103
112	P	CB	32.2328
112	P	CD	50.4863
112	P	CG	27.6702
112	P	HA	4.4843
112	P	HB2	2.168
112	P	HB3	1.964
112	P	HD2	3.7225
112	P	HD3	3.4839
112	P	HG2	2.1152
112	P	HG3	2.033
113	V	C	178.186
113	V	CA	65.7864
113	V	CB	31.3983
113	V	CG1	21.7178
113	V	CG2	21.7909
113	V	H	8.24
113	V	HA	3.6649
113	V	HB	1.5448
113	V	HG1	0.445
113	V	HG2	0.3723
113	V	N	121.272
114	S	C	175.287
114	S	CA	60.6239
114	S	CB	62.7786
114	S	H	8.3192
114	S	HA	4.4193
114	S	HB2	4.091
114	S	HB3	4.0843
114	S	N	112.952
115	F	C	175.676
115	F	CA	58.9397
115	F	CB	39.8922
115	F	CD1	131.87
115	F	CD2	131.651
115	F	CE1	130.816
115	F	CE2	131.095
115	F	CG	139.427
115	F	CZ	130.499
115	F	H	7.6873
115	F	HA	4.511
115	F	HB2	3.1113
115	F	HB3	2.9104
115	F	HD1	7.0812
115	F	HD2	6.8323
115	F	HE1	6.9734
115	F	HE2	7.1583
115	F	HZ	6.8625
115	F	N	119.625
116	F	C	176.458
116	F	CA	59.2629
116	F	CB	38.8424
116	F	CD1	131.744
116	F	CD2	131.399
116	F	CE1	130.737
116	F	CE2	131.036
116	F	CG	139.938
116	F	CZ	130.094
116	F	H	7.6252
116	F	HA	4.1099
116	F	HB2	2.9777
116	F	HB3	2.8214
116	F	HD1	7.0697
116	F	HD2	7.0647
116	F	HE1	7.1512
116	F	HE2	7.6156
116	F	HZ	7.4007
116	F	N	117.208
117	D	C	176.139
117	D	CA	54.8585
117	D	CB	40.4593
117	D	CG	179.714
117	D	H	8.0638
117	D	HA	4.6071
117	D	HB2	2.83
117	D	HB3	2.8288
117	D	N	115.6
118	K	C	177.031
118	K	CA	57.2305
118	K	CB	33.0362
118	K	CD	28.7878
118	K	CE	42.0815
118	K	CG	24.8931
118	K	H	7.609
118	K	HA	4.2857
118	K	HB2	1.7076
118	K	HB3	1.7086
118	K	HD2	1.5502
118	K	HD3	1.712
118	K	HE2	3.522
118	K	HE3	3.1775
118	K	HG2	1.429
118	K	HG3	1.4016
118	K	HZ	7.4386
118	K	N	119.323
119	Q	C	175.187
119	Q	CA	55.0955
119	Q	CB	29.8789
119	Q	CD	179.878
119	Q	CG	34.1684
119	Q	H	7.1144
119	Q	HA	4.2685
119	Q	HB2	1.5217
119	Q	HB3	1.7472
119	Q	HE21	7.1814
119	Q	HE22	6.8717
119	Q	HG2	2.0441
119	Q	HG3	1.6639
119	Q	N	117.604
120	S	C	175.739
120	S	CA	56.5077
120	S	CB	65.1721
120	S	H	8.3882
120	S	HA	4.6955
120	S	HB2	3.939
120	S	HB3	3.872
120	S	N	115.019
121	T	C	176.639
121	T	CA	66.3957
121	T	CB	68.2291
121	T	CG2	22.1566
121	T	H	8.6673
121	T	HA	3.929
121	T	HB	4.1312
121	T	HG2	1.221
121	T	N	118.895
122	G	C	175.535
122	G	CA	47.6323
122	G	H	8.5699
122	G	HA	3.8419
122	G	HA2	3.8151
122	G	HA3	3.832
122	G	N	107.951
123	T	C	176.108
123	T	CA	64.5021
123	T	CB	68.8421
123	T	CG2	21.9778
123	T	H	7.5577
123	T	HA	4.0728
123	T	HB	4.2003
123	T	HG2	1.2188
123	T	N	115.165
124	L	C	178.936
124	L	CA	56.9386
124	L	CB	41.3679
124	L	CD1	24.8781
124	L	CD2	24.2332
124	L	CG	26.8049
124	L	H	7.5979
124	L	HA	4.1652
124	L	HB2	1.775
124	L	HB3	1.5058
124	L	HD1	0.6694
124	L	HD2	0.6558
124	L	HG	1.5631
124	L	N	121.043
125	L	C	179.851
125	L	CA	57.867
125	L	CB	42.0242
125	L	CD1	24.8582
125	L	CD2	24.0717
125	L	CG	26.7481
125	L	H	8.3882
125	L	HA	4.1433
125	L	HB2	1.8151
125	L	HB3	1.6035
125	L	HD1	0.8303
125	L	HD2	0.783
125	L	HG	1.5237
125	L	N	120.799
126	S	C	175.786
126	S	CA	60.9044
126	S	CB	62.8612
126	S	H	8.0602
126	S	HA	4.3655
126	S	HB2	3.9983
126	S	HB3	3.8129
126	S	N	114.524
127	R	C	176.685
127	R	CA	57.2122
127	R	CB	29.9728
127	R	CD	43.0642
127	R	CG	27.5789
127	R	CZ	160.218
127	R	H	7.4885
127	R	HA	4.3501
127	R	HB2	1.8989
127	R	HB3	1.8401
127	R	HD2	3.1802
127	R	HD3	3.1294
127	R	HE	7.3466
127	R	HG2	1.6215
127	R	HG3	1.8112
127	R	N	117.706
128	I	C	177.051
128	I	CA	63.1252
128	I	CB	38.6767
128	I	CD1	13.3257
128	I	CG1	28.3291
128	I	CG2	18.1422
128	I	H	7.3275
128	I	HA	4.2564
128	I	HB	2.0314
128	I	HD1	0.9061
128	I	HG2	0.9268
128	I	HG12	1.5024
128	I	HG13	1.1697
128	I	N	116.544
129	T	C	175.551
129	T	CA	63.4378
129	T	CB	70.2282
129	T	CG2	21.8365
129	T	H	7.7826
129	T	HA	4.4648
129	T	HB	4.3593
129	T	HG2	1.2294
129	T	N	107.822
130	Y	C	177.084
130	Y	CA	59.9781
130	Y	CB	39.8626
130	Y	CD1	132.857
130	Y	CD2	132.968
130	Y	CE1	117.71
130	Y	CE2	117.853
130	Y	CG	130.34
130	Y	CZ	160.472
130	Y	H	7.7022
130	Y	HA	4.5959
130	Y	HB2	2.9172
130	Y	HB3	2.8423
130	Y	HD1	6.9502
130	Y	HD2	6.8534
130	Y	HE1	6.7046
130	Y	HE2	7.1429
130	Y	N	120.326
131	D	C	178.02
131	D	CA	57.7804
131	D	CB	40.5426
131	D	CG	179.594
131	D	H	8.1635
131	D	HA	4.4011
131	D	HB2	2.8768
131	D	HB3	2.5191
131	D	N	119.169
132	S	C	176.514
132	S	CA	61.8584
132	S	CB	62.8591
132	S	H	7.8296
132	S	HA	4.0961
132	S	HB2	3.9006
132	S	HB3	3.8427
132	S	N	115.086
133	E	C	178.959
133	E	CA	59.2139
133	E	CB	29.2814
133	E	CD	183.262
133	E	CG	36.6223
133	E	H	7.605
133	E	HA	3.9207
133	E	HB2	1.975
133	E	HB3	1.7738
133	E	HG2	2.2683
133	E	HG3	2.1598
133	E	N	122.638
134	Q	C	177.836
134	Q	CA	57.5168
134	Q	CB	28.6685
134	Q	CD	179.596
134	Q	CG	34.1145
134	Q	H	7.4597
134	Q	HA	3.8972
134	Q	HB2	1.8842
134	Q	HB3	1.9026
134	Q	HE21	6.8499
134	Q	HE22	6.7384
134	Q	HG2	2.1418
134	Q	HG3	2.1051
134	Q	N	117.063
135	V	C	176.655
135	V	CA	64.9525
135	V	CB	31.3641
135	V	CG1	21.9527
135	V	CG2	22.6788
135	V	H	7.2013
135	V	HA	3.6163
135	V	HB	1.9909
135	V	HG1	0.8088
135	V	HG2	0.749
135	V	N	119.664
136	A	C	178.819
136	A	CA	54.8947
136	A	CB	18.4107
136	A	H	7.3284
136	A	HA	4.0257
136	A	HB	1.3888
136	A	HB2	1.7656
136	A	HB3	1.5385
136	A	N	122.033
137	S	C	175.672
137	S	CA	61.7241
137	S	CB	63.1126
137	S	H	7.6738
137	S	HA	4.2356
137	S	HB2	3.9732
137	S	HB3	3.9044
137	S	N	113.105
138	S	C	174.824
138	S	CA	59.39
138	S	CB	63.7741
138	S	H	7.6021
138	S	HA	4.5345
138	S	HB2	3.8171
138	S	HB3	3.7467
138	S	N	114.341
139	S	C	175.096
139	S	CA	61.8081
139	S	CB	63.4562
139	S	H	7.4908
139	S	HA	4.3593
139	S	HB2	3.9337
139	S	HB3	3.9038
139	S	N	117.141
140	S	C	176.16
140	S	CA	60.9458
140	S	CB	64.5303
140	S	H	8.0119
140	S	HA	4.8608
140	S	HB2	3.9781
140	S	HB3	3.6887
140	S	N	112.399
141	G	C	175.607
141	G	CA	47.8292
141	G	H	8.3162
141	G	HA	3.9613
141	G	HA2	3.9658
141	G	HA3	3.8381
141	G	N	110.948
142	A	C	178.944
142	A	CA	55.57
142	A	CB	18.1506
142	A	H	7.9572
142	A	HA	4.1008
142	A	HB	1.6836
142	A	HB2	1.7417
142	A	HB3	1.4468
142	A	N	124.423
143	L	C	179.08
143	L	CA	58.3088
143	L	CB	41.402
143	L	CD1	24.3647
143	L	CD2	24.3516
143	L	CG	26.7272
143	L	H	7.8674
143	L	HA	4.0668
143	L	HB2	2.0282
143	L	HB3	1.5874
143	L	HD1	0.9229
143	L	HD2	0.8506
143	L	HG	1.6153
143	L	N	120.013
144	I	C	178.419
144	I	CA	64.5008
144	I	CB	36.9207
144	I	CD1	11.5066
144	I	CG1	28.5082
144	I	CG2	17.9728
144	I	H	8.5563
144	I	HA	3.6787
144	I	HB	2.1102
144	I	HD1	0.9339
144	I	HG2	0.8428
144	I	HG12	1.423
144	I	HG13	1.2956
144	I	N	119.465
145	T	C	176.194
145	T	CA	67.3183
145	T	CB	68.4584
145	T	CG2	22.0209
145	T	H	8.5154
145	T	HA	3.92
145	T	HB	4.227
145	T	HG2	1.1992
145	T	N	117.218
146	V	C	178.612
146	V	CA	66.7709
146	V	CB	31.3682
146	V	CG1	22.4882
146	V	CG2	22.116
146	V	H	8.3918
146	V	HA	3.467
146	V	HB	1.9804
146	V	HG1	0.6695
146	V	HG2	0.4834
146	V	N	121.133
147	V	C	178.553
147	V	CA	66.3591
147	V	CB	31.4533
147	V	CG1	21.9936
147	V	CG2	21.8664
147	V	H	8.3921
147	V	HA	3.6262
147	V	HB	2.2214
147	V	HG1	0.9603
147	V	HG2	0.9583
147	V	N	119.253
148	R	C	178.637
148	R	CA	59.5818
148	R	CB	30.4313
148	R	CD	43.1512
148	R	CG	27.0385
148	R	CZ	160.269
148	R	H	8.2393
148	R	HA	3.9807
148	R	HB2	1.8558
148	R	HB3	1.8333
148	R	HD2	3.2265
148	R	HD3	3.1501
148	R	HE	7.2222
148	R	HG2	1.689
148	R	HG3	1.7573
148	R	N	119.702
149	E	C	179.467
149	E	CA	58.7154
149	E	CB	29.0543
149	E	CD	182.732
149	E	CG	36.3105
149	E	H	8.3746
149	E	HA	4.2117
149	E	HB2	2.0205
149	E	HB3	1.9254
149	E	HG2	2.3194
149	E	HG3	2.2654
149	E	N	118.397
150	G	C	176.456
150	G	CA	47.3322
150	G	H	8.2556
150	G	HA	3.7493
150	G	HA2	3.8694
150	G	HA3	3.6794
150	G	N	108.484
151	A	C	180.299
151	A	CA	55.0869
151	A	CB	17.8647
151	A	H	8.141
151	A	HA	4.1017
151	A	HB	1.4634
151	A	HB2	1.7796
151	A	HB3	1.4984
151	A	N	124.406
152	S	C	176.347
152	S	CA	61.8293
152	S	CB	62.6368
152	S	H	8.2976
152	S	HA	4.178
152	S	HB2	4.0605
152	S	HB3	3.8694
152	S	N	114.255
153	I	C	178.409
153	I	CA	65.1306
153	I	CB	37.697
153	I	CD1	14.1
153	I	CG1	29.3276
153	I	CG2	17.6721
153	I	H	8.138
153	I	HA	3.487
153	I	HB	1.7758
153	I	HD1	0.5913
153	I	HG2	0.3151
153	I	HG12	1.1412
153	I	HG13	0.9825
153	I	N	122.727
154	I	C	178.729
154	I	CA	63.7952
154	I	CB	37.1676
154	I	CD1	11.4093
154	I	CG1	27.3783
154	I	CG2	17.6312
154	I	H	8.0551
154	I	HA	3.7003
154	I	HB	1.9534
154	I	HD1	0.5738
154	I	HG2	0.8713
154	I	HG12	1.3729
154	I	HG13	0.8879
154	I	N	119.473
155	G	C	176.583
155	G	CA	47.5296
155	G	H	8.2245
155	G	HA	3.8236
155	G	HA2	3.8949
155	G	HA3	3.8441
155	G	N	107.94
156	L	C	179.964
156	L	CA	58.0381
156	L	CB	40.9287
156	L	CD1	24.6754
156	L	CD2	23.4646
156	L	CG	25.7709
156	L	H	8.471
156	L	HA	4.1478
156	L	HB2	1.8871
156	L	HB3	1.5678
156	L	HD1	0.829
156	L	HD2	0.7929
156	L	HG	1.8447
156	L	N	121.586
157	F	C	178.316
157	F	CA	60.2273
157	F	CB	38.2524
157	F	CD1	131.276
157	F	CD2	131.347
157	F	CE1	130.799
157	F	CE2	131.101
157	F	CG	138.367
157	F	CZ	130.461
157	F	H	8.6402
157	F	HA	4.4873
157	F	HB2	3.1833
157	F	HB3	3.0146
157	F	HD1	7.1556
157	F	HD2	7.0374
157	F	HE1	7.1001
157	F	HE2	7.493
157	F	HZ	7.1202
157	F	N	120.208
158	I	C	178.897
158	I	CA	63.793
158	I	CB	37.0651
158	I	CD1	11.2608
158	I	CG1	28.2025
158	I	CG2	17.7645
158	I	H	8.6308
158	I	HA	3.8542
158	I	HB	2.1066
158	I	HD1	0.9009
158	I	HG2	0.9093
158	I	HG12	1.3246
158	I	HG13	1.2565
158	I	N	119.239
159	M	C	179.382
159	M	CA	59.6212
159	M	CB	32.3591
159	M	CE	17.2414
159	M	CG	31.9563
159	M	H	8.5338
159	M	HA	4.2704
159	M	HB2	2.1905
159	M	HB3	2.1458
159	M	HE	2.0112
159	M	HG2	2.5447
159	M	HG3	2.5045
159	M	N	119.232
160	M	C	178.02
160	M	CA	59.588
160	M	CB	32.6591
160	M	CE	17.1256
160	M	CG	32.3666
160	M	H	8.6124
160	M	HA	4.3226
160	M	HB2	2.1798
160	M	HB3	2.1023
160	M	HE	1.9842
160	M	HG2	2.5895
160	M	HG3	2.4228
160	M	N	118.121
161	F	C	177.653
161	F	CA	61.3088
161	F	CB	39.262
161	F	CD1	131.449
161	F	CD2	131.394
161	F	CE1	130.426
161	F	CE2	131.029
161	F	CG	138.679
161	F	CZ	131.045
161	F	H	8.5796
161	F	HA	4.2061
161	F	HB2	3.2343
161	F	HB3	3.2549
161	F	HD1	7.0868
161	F	HD2	7.1184
161	F	HE1	6.9378
161	F	HE2	7.5878
161	F	HZ	7.3342
161	F	N	120.135
162	Y	C	177.989
162	Y	CA	61.0744
162	Y	CB	38.6561
162	Y	CD1	132.49
162	Y	CD2	132.696
162	Y	CE1	117.597
162	Y	CE2	117.849
162	Y	CG	131.196
162	Y	CZ	160.769
162	Y	H	8.7372
162	Y	HA	4.2022
162	Y	HB2	3.0141
162	Y	HB3	2.8507
162	Y	HD1	6.5713
162	Y	HD2	6.9577
162	Y	HE1	6.2139
162	Y	HE2	7.022
162	Y	N	118.672
163	Y	C	176.19
163	Y	CA	60.887
163	Y	CB	38.944
163	Y	CD1	133.11
163	Y	CD2	132.716
163	Y	CE1	117.548
163	Y	CE2	117.785
163	Y	CG	131.318
163	Y	CZ	161.855
163	Y	H	8.4822
163	Y	HA	4.375
163	Y	HB2	3.1517
163	Y	HB3	2.8681
163	Y	HD1	7.12
163	Y	HD2	7.1174
163	Y	HE1	6.7213
163	Y	HE2	7.1933
163	Y	N	117.867
164	S	C	173.586
164	S	CA	58.1718
164	S	CB	64.6673
164	S	H	8.5464
164	S	HA	4.5552
164	S	HB2	3.9912
164	S	HB3	3.6896
164	S	N	112.103
165	W	C	176.628
165	W	CA	58.0945
165	W	CB	29.2062
165	W	CD1	126.729
165	W	CD2	129.176
165	W	CE2	139.067
165	W	CG	111.124
165	W	H	8.7177
165	W	HA	4.7294
165	W	HB2	3.2761
165	W	HB3	2.9968
165	W	HD1	6.7122
165	W	HE1	10.0421
165	W	HE3	7.3664
165	W	N	126.106
166	Q	C	177.148
166	Q	CA	58.196
166	Q	CB	28.3291
166	Q	CD	179.978
166	Q	CG	34.2133
166	Q	H	7.7329
166	Q	HA	3.5131
166	Q	HB2	1.7054
166	Q	HB3	1.6094
166	Q	HE21	7.1292
166	Q	HE22	6.8761
166	Q	HG2	1.8218
166	Q	HG3	1.9106
166	Q	N	119.465
167	L	C	177.745
167	L	CA	55.7622
167	L	CB	41.7941
167	L	CD1	24.3153
167	L	CD2	23.4946
167	L	CG	27.0202
167	L	H	7.061
167	L	HA	4.3499
167	L	HB2	1.6592
167	L	HB3	1.5184
167	L	HD1	0.7245
167	L	HD2	0.4738
167	L	HG	1.5411
167	L	N	115.025
168	S	C	175.017
168	S	CA	58.6404
168	S	CB	63.0638
168	S	H	7.6232
168	S	HA	4.5048
168	S	HB2	3.9504
168	S	HB3	3.9482
168	S	N	113.739
169	I	C	177.299
169	I	CA	63.3899
169	I	CB	38.2138
169	I	CD1	13.289
169	I	CG1	29.0096
169	I	CG2	18.1036
169	I	H	7.5255
169	I	HA	3.9619
169	I	HB	2.071
169	I	HD1	0.8557
169	I	HG2	0.9598
169	I	HG12	1.3058
169	I	HG13	1.1919
[truncated: 4,952 more rows]

## Sheet: 7BCWA
NUM	RES	ATOMNAME	SHIFT
6	D	C	174.428
6	D	CA	53.7708
6	D	CB	41.3165
6	D	CG	179.839
6	D	H	8.3888
6	D	HA	4.5456
6	D	HB2	2.5833
6	D	HB3	2.5622
6	D	N	122.309
7	L	C	177.01
7	L	CA	53.6743
7	L	CB	43.5874
7	L	CD1	25.0301
7	L	CD2	23.9589
7	L	CG	26.7452
7	L	H	8.5396
7	L	HA	4.4839
7	L	HB2	1.5341
7	L	HB3	1.4556
7	L	HD1	0.8223
7	L	HD2	0.7838
7	L	HG	1.483
7	L	N	125.795
8	S	C	175.528
8	S	CA	58.9893
8	S	CB	64.71
8	S	H	8.5995
8	S	HA	4.4109
8	S	HB2	3.9887
8	S	HB3	3.9723
8	S	N	116.923
9	T	C	174.952
9	T	CA	63.9309
9	T	CB	68.6799
9	T	CG2	21.936
9	T	H	8.6712
9	T	HA	3.9457
9	T	HB	4.1468
9	T	HG2	1.2688
9	T	N	117.12
10	W	C	177.346
10	W	CA	58.4649
10	W	CB	30.0149
10	W	CD1	126.637
10	W	CD2	128.126
10	W	CE2	138.987
10	W	CG	111.091
10	W	H	8.2753
10	W	HA	4.8966
10	W	HB2	3.2515
10	W	HB3	3.0691
10	W	HD1	7.2844
10	W	HE1	10.1302
10	W	HE3	7.3857
10	W	N	120.683
11	Q	C	177.599
11	Q	CA	58.5253
11	Q	CB	28.1715
11	Q	CD	179.814
11	Q	CG	34.1595
11	Q	H	7.8831
11	Q	HA	4.056
11	Q	HB2	2.1642
11	Q	HB3	2.0681
11	Q	HE21	7.4014
11	Q	HE22	6.9838
11	Q	HG2	2.4616
11	Q	HG3	2.4248
11	Q	N	118.526
12	T	C	176.008
12	T	CA	65.2443
12	T	CB	68.3564
12	T	CG2	22.167
12	T	H	8.0231
12	T	HA	3.8143
12	T	HB	4.0344
12	T	HG2	0.4843
12	T	N	114.796
13	F	C	178.096
13	F	CA	60.156
13	F	CB	38.0904
13	F	CD1	130.374
13	F	CD2	131.136
13	F	CE1	130.945
13	F	CE2	131.062
13	F	CG	139.27
13	F	CZ	130.285
13	F	H	7.442
13	F	HA	4.5097
13	F	HB2	2.8664
13	F	HB3	2.7982
13	F	HD1	6.8595
13	F	HD2	7.1007
13	F	HE1	7.0301
13	F	HE2	7.5666
13	F	HZ	7.0554
13	F	N	120.416
14	R	C	177.655
14	R	CA	58.1004
14	R	CB	29.5114
14	R	CD	43.1047
14	R	CG	27.5208
14	R	CZ	160.369
14	R	H	7.1627
14	R	HA	3.8893
14	R	HB2	1.1901
14	R	HB3	1.5307
14	R	HD2	2.8861
14	R	HD3	2.8802
14	R	HE	7.2004
14	R	HG2	1.5539
14	R	HG3	1.6697
14	R	N	118.533
15	R	C	177.18
15	R	CA	57.6469
15	R	CB	29.9909
15	R	CD	43.2367
15	R	CG	27.5003
15	R	CZ	160.268
15	R	H	7.6695
15	R	HA	3.9425
15	R	HB2	1.6637
15	R	HB3	1.1999
15	R	HD2	3.0395
15	R	HD3	2.7351
15	R	HE	7.2613
15	R	HG2	1.5502
15	R	HG3	0.9609
15	R	N	116.814
16	L	C	177.903
16	L	CA	54.7482
16	L	CB	43.0931
16	L	CD1	24.4456
16	L	CD2	24.476
16	L	CG	26.5957
16	L	H	7.2386
16	L	HA	4.2922
16	L	HB2	1.7735
16	L	HB3	1.5671
16	L	HD1	0.6798
16	L	HD2	0.7755
16	L	HG	1.5835
16	L	N	118.365
17	W	C	174.788
17	W	CA	62.3112
17	W	CB	27.5372
17	W	CD1	126.664
17	W	CD2	128.471
17	W	CE2	139.23
17	W	CG	111.463
17	W	H	8.018
17	W	HA	4.3384
17	W	HB2	3.3672
17	W	HB3	3.0593
17	W	HD1	7.077
17	W	HE1	10.0572
17	W	HE3	7.3633
17	W	N	121.57
18	P	C	178.671
18	P	CA	65.906
18	P	CB	31.0438
18	P	CD	50.6591
18	P	CG	27.9796
18	P	HA	3.9783
18	P	HB2	2.0661
18	P	HB3	1.9198
18	P	HD2	3.6813
18	P	HD3	3.4636
18	P	HG2	2.0137
18	P	HG3	1.9898
19	T	C	175.736
19	T	CA	66.2146
19	T	CB	68.8552
19	T	CG2	22.0387
19	T	H	7.491
19	T	HA	3.9086
19	T	HB	4.1612
19	T	HG2	1.1226
19	T	N	113.204
20	I	C	177.459
20	I	CA	63.4555
20	I	CB	38.1028
20	I	CD1	14.1824
20	I	CG1	28.5277
20	I	CG2	18.075
20	I	H	6.9981
20	I	HA	3.6573
20	I	HB	1.3603
20	I	HD1	0.7196
20	I	HG2	0.6925
20	I	HG12	1.4818
20	I	HG13	0.8584
20	I	N	118.929
21	A	C	179.3
21	A	CA	55.8261
21	A	CB	16.2122
21	A	H	7.2854
21	A	HA	3.1733
21	A	HB	1.0335
21	A	HB2	1.8414
21	A	HB3	1.5348
21	A	N	123.184
22	P	C	177.976
22	P	CA	64.7637
22	P	CB	30.9854
22	P	CD	50.1752
22	P	CG	27.7722
22	P	HA	3.9647
22	P	HB2	1.6839
22	P	HB3	1.5115
22	P	HD2	3.2325
22	P	HD3	2.7439
22	P	HG2	1.6338
22	P	HG3	1.5304
23	F	C	176.736
23	F	CA	56.2074
23	F	CB	38.754
23	F	CD1	131.55
23	F	CD2	131.274
23	F	CE1	130.406
23	F	CE2	131.214
23	F	CG	139.861
23	F	CZ	130.961
23	F	H	7.1001
23	F	HA	4.7303
23	F	HB2	2.8977
23	F	HB3	2.7892
23	F	HD1	7.0408
23	F	HD2	7.0583
23	F	HE1	6.9731
23	F	HE2	7.25
23	F	HZ	7.0973
23	F	N	114.049
24	K	C	178.209
24	K	CA	59.1319
24	K	CB	31.9246
24	K	CD	29.1355
24	K	CE	42.1728
24	K	CG	24.5283
24	K	H	7.3566
24	K	HA	4.0394
24	K	HB2	1.8963
24	K	HB3	1.6927
24	K	HD2	1.5224
24	K	HD3	1.6743
24	K	HE2	3.5245
24	K	HE3	3.0937
24	K	HG2	1.515
24	K	HG3	1.4305
24	K	HZ	7.4721
24	K	N	119.971
25	A	C	179.189
25	A	CA	54.7421
25	A	CB	18.1329
25	A	H	8.456
25	A	HA	4.1634
25	A	HB	1.4544
25	A	HB2	1.7509
25	A	HB3	1.5104
25	A	N	121.516
26	G	C	175.246
26	G	CA	45.987
26	G	H	7.8362
26	G	HA	4.1051
26	G	HA2	4.2055
26	G	HA3	4.0931
26	G	N	104.505
27	L	C	178.408
27	L	CA	56.0499
27	L	CB	42.7566
27	L	CD1	24.6152
27	L	CD2	23.9079
27	L	CG	26.5899
27	L	H	7.7538
27	L	HA	4.5312
27	L	HB2	1.8937
27	L	HB3	1.5208
27	L	HD1	0.7976
27	L	HD2	0.7761
27	L	HG	1.5444
27	L	N	119.887
28	I	C	178.655
28	I	CA	64.1605
28	I	CB	37.0512
28	I	CD1	11.7435
28	I	CG1	27.5227
28	I	CG2	17.6197
28	I	H	7.7061
28	I	HA	3.8619
28	I	HB	2.0108
28	I	HD1	0.856
28	I	HG2	0.9219
28	I	HG12	1.5051
28	I	HG13	1.2228
28	I	N	120.15
29	V	C	178.589
29	V	CA	66.1746
29	V	CB	31.3606
29	V	CG1	21.6434
29	V	CG2	21.7441
29	V	H	7.7812
29	V	HA	3.7715
29	V	HB	2.0782
29	V	HG1	1.0175
29	V	HG2	0.9842
29	V	N	118.771
30	A	C	180.295
30	A	CA	55.367
30	A	CB	17.9707
30	A	H	7.6379
30	A	HA	4.0077
30	A	HB	1.5006
30	A	HB2	1.9005
30	A	HB3	1.4545
30	A	N	122.88
31	G	C	176.431
31	G	CA	47.3377
31	G	H	8.3965
31	G	HA	3.8717
31	G	HA2	3.7852
31	G	HA3	3.8191
31	G	N	106.158
32	V	C	178.277
32	V	CA	66.4149
32	V	CB	31.6462
32	V	CG1	21.9178
32	V	CG2	21.9843
32	V	H	8.4188
32	V	HA	3.7434
32	V	HB	2.1059
32	V	HG1	1.0295
32	V	HG2	0.958
32	V	N	120.72
33	A	C	180.78
33	A	CA	55.2517
33	A	CB	17.7339
33	A	H	7.7226
33	A	HA	4.1348
33	A	HB	1.4976
33	A	HB2	1.8896
33	A	HB3	1.5257
33	A	N	122.019
34	L	C	179.046
34	L	CA	58.0196
34	L	CB	41.4306
34	L	CD1	24.8676
34	L	CD2	24.0154
34	L	CG	26.7107
34	L	H	8.324
34	L	HA	3.9402
34	L	HB2	1.7553
34	L	HB3	1.3989
34	L	HD1	0.7616
34	L	HD2	0.8047
34	L	HG	1.726
34	L	N	118.637
35	I	C	179.026
35	I	CA	65.4042
35	I	CB	37.7925
35	I	CD1	13.5064
35	I	CG1	29.5992
35	I	CG2	17.1728
35	I	H	8.1877
35	I	HA	3.7899
35	I	HB	1.9158
35	I	HD1	0.8161
35	I	HG2	0.8759
35	I	HG12	1.3982
35	I	HG13	1.2718
35	I	N	119.568
36	L	C	180.172
36	L	CA	58.1064
36	L	CB	41.2603
36	L	CD1	24.2054
36	L	CD2	23.5904
36	L	CG	26.7489
36	L	H	8.3082
36	L	HA	4.0716
36	L	HB2	1.8381
36	L	HB3	1.5231
36	L	HD1	0.8724
36	L	HD2	0.8015
36	L	HG	1.7768
36	L	N	118.87
37	N	C	176.569
37	N	CA	57.0615
37	N	CB	38.7822
37	N	CG	176.308
37	N	H	8.636
37	N	HA	4.3457
37	N	HB2	2.8604
37	N	HB3	2.6754
37	N	HD21	7.3845
37	N	HD22	7.1997
37	N	N	118.665
38	A	C	179.157
38	A	CA	55.3042
38	A	CB	18.0087
38	A	H	8.3806
38	A	HA	3.9391
38	A	HB	1.4725
38	A	HB2	1.8276
38	A	HB3	1.4591
38	A	N	121.803
39	A	C	179.999
39	A	CA	55.3513
39	A	CB	18.1361
39	A	H	8.1959
39	A	HA	4.0857
39	A	HB	1.4389
39	A	HB2	1.8306
39	A	HB3	1.5335
39	A	N	121.015
40	S	C	176.871
40	S	CA	62.2702
40	S	CB	62.7728
40	S	H	8.5505
40	S	HA	4.1947
40	S	HB2	4.0391
40	S	HB3	3.9593
40	S	N	114.318
41	D	C	178.031
41	D	CA	57.9308
41	D	CB	41.3039
41	D	CG	179.545
41	D	H	8.4732
41	D	HA	4.418
41	D	HB2	2.7685
41	D	HB3	2.7235
41	D	N	121.862
42	T	C	176.099
42	T	CA	67.3569
42	T	CB	68.6097
42	T	CG2	22.2622
42	T	H	8.5152
42	T	HA	3.967
42	T	HB	4.254
42	T	HG2	1.1585
42	T	N	116.46
43	F	C	177.776
43	F	CA	60.7365
43	F	CB	38.9395
43	F	CD1	131.35
43	F	CD2	131.747
43	F	CE1	130.749
43	F	CE2	131.071
43	F	CG	138.382
43	F	CZ	130.178
43	F	H	8.5754
43	F	HA	4.2482
43	F	HB2	3.0747
43	F	HB3	3.1158
43	F	HD1	7.065
43	F	HD2	6.9967
43	F	HE1	7.2166
43	F	HE2	7.6645
43	F	HZ	7.2651
43	F	N	121.026
44	M	C	178.572
44	M	CA	58.7847
44	M	CB	32.7476
44	M	CE	17.2718
44	M	CG	32.6195
44	M	H	8.4157
44	M	HA	4.0662
44	M	HB2	2.2422
44	M	HB3	2.1159
44	M	HE	1.8218
44	M	HG2	2.6712
44	M	HG3	2.366
44	M	N	119.417
45	L	C	179.997
45	L	CA	57.2466
45	L	CB	41.1736
45	L	CD1	24.5272
45	L	CD2	24.0537
45	L	CG	26.6559
45	L	H	8.2877
45	L	HA	4.167
45	L	HB2	1.806
45	L	HB3	1.6117
45	L	HD1	0.8235
45	L	HD2	0.7994
45	L	HG	1.4684
45	L	N	119.883
46	S	C	175.348
46	S	CA	60.5636
46	S	CB	62.6373
46	S	H	8.4324
46	S	HA	4.2955
46	S	HB2	3.8405
46	S	HB3	3.8411
46	S	N	114.667
47	L	C	177.748
47	L	CA	56.6294
47	L	CB	41.7477
47	L	CD1	25.1509
47	L	CD2	24.8263
47	L	CG	26.4741
47	L	H	7.2033
47	L	HA	3.8149
47	L	HB2	1.4659
47	L	HB3	1.4503
47	L	HD1	0.6623
47	L	HD2	0.7608
47	L	HG	1.4282
47	L	N	122.304
48	L	C	178.232
48	L	CA	56.9385
48	L	CB	41.6128
48	L	CD1	24.4548
48	L	CD2	24.1959
48	L	CG	26.6189
48	L	H	7.3268
48	L	HA	4.0397
48	L	HB2	1.722
48	L	HB3	1.4912
48	L	HD1	0.756
48	L	HD2	0.8324
48	L	HG	1.5112
48	L	N	119.784
49	K	C	175.705
49	K	CA	60.0178
49	K	CB	30.8477
49	K	CD	29.063
49	K	CE	41.9282
49	K	CG	24.9215
49	K	H	7.5608
49	K	HA	3.8251
49	K	HB2	1.7351
49	K	HB3	1.6839
49	K	HD2	1.4346
49	K	HD3	1.3784
49	K	HE2	3.0568
49	K	HE3	2.8085
49	K	HG2	1.2374
49	K	HG3	0.9956
49	K	HZ	7.011
49	K	N	118.974
50	P	C	176.937
50	P	CA	64.1974
50	P	CB	31.645
50	P	CD	50.2712
50	P	CG	27.4052
50	P	HA	4.4769
50	P	HB2	2.0772
50	P	HB3	1.9068
50	P	HD2	3.4115
50	P	HD3	3.4922
50	P	HG2	1.9063
50	P	HG3	1.8324
51	L	C	176.68
51	L	CA	54.943
51	L	CB	41.5362
51	L	CD1	24.5499
51	L	CD2	25.1683
51	L	CG	26.5869
51	L	H	7.2589
51	L	HA	4.1557
51	L	HB2	1.4437
51	L	HB3	1.4782
51	L	HD1	0.5608
51	L	HD2	0.6661
51	L	HG	1.3426
51	L	N	116.486
52	L	C	177.277
52	L	CA	55.5051
52	L	CB	43.2257
52	L	CD1	25.2225
52	L	CD2	24.6425
52	L	CG	26.7131
52	L	H	7.265
52	L	HA	4.0635
52	L	HB2	1.3911
52	L	HB3	1.4661
52	L	HD1	0.5732
52	L	HD2	0.7414
52	L	HG	1.2486
52	L	N	119.94
53	D	C	176.515
53	D	CA	56.3775
53	D	CB	40.9459
53	D	CG	179.136
53	D	H	7.7101
53	D	HA	4.546
53	D	HB2	2.7144
53	D	HB3	2.5287
53	D	N	118.106
54	D	C	176.944
54	D	CA	55.3728
54	D	CB	41.6186
54	D	CG	179.352
54	D	H	8.006
54	D	HA	4.6533
54	D	HB2	2.696
54	D	HB3	2.6194
54	D	N	116.686
55	G	C	174.175
55	G	CA	47.3212
55	G	H	8.5167
55	G	HA	3.6961
55	G	HA2	3.8824
55	G	HA3	3.7658
55	G	N	107.582
56	F	C	175.633
56	F	CA	56.0108
56	F	CB	39.1361
56	F	CD1	130.746
56	F	CD2	131.437
56	F	CE1	130.717
56	F	CE2	130.969
56	F	CG	139.784
56	F	CZ	130.281
56	F	H	7.7755
56	F	HA	4.8365
56	F	HB2	2.901
56	F	HB3	2.7992
56	F	HD1	6.8533
56	F	HD2	7.0143
56	F	HE1	7.2211
56	F	HE2	7.6349
56	F	HZ	7.181
56	F	N	120.523
57	G	C	172.56
57	G	CA	45.6269
57	G	H	8.141
57	G	HA	4.0017
57	G	HA2	4.2319
57	G	HA3	4.157
57	G	N	109.936
58	K	C	176.524
58	K	CA	56.2231
58	K	CB	31.8086
58	K	CD	28.7271
58	K	CE	42.0048
58	K	CG	24.7483
58	K	H	8.4752
58	K	HA	4.2624
58	K	HB2	1.7936
58	K	HB3	1.6796
58	K	HD2	1.5309
58	K	HD3	1.6239
58	K	HE2	3.4973
58	K	HE3	3.1574
58	K	HG2	1.4047
58	K	HG3	1.3966
58	K	HZ	7.4003
58	K	N	118.673
59	T	C	173.501
59	T	CA	63.034
59	T	CB	68.02
59	T	CG2	22.047
59	T	H	8.5723
59	T	HA	3.8894
59	T	HB	4.0455
59	T	HG2	1.1572
59	T	N	120.083
60	D	C	175.597
60	D	CA	53.6686
60	D	CB	42.4711
60	D	CG	179.747
60	D	H	7.803
60	D	HA	4.7725
60	D	HB2	2.6031
60	D	HB3	2.5103
60	D	N	120.434
61	R	C	175.955
61	R	CA	54.7702
61	R	CB	31.0367
61	R	CD	43.3078
61	R	CG	26.7791
61	R	CZ	160.144
61	R	H	8.2606
61	R	HA	4.7071
61	R	HB2	1.8816
61	R	HB3	1.794
61	R	HD2	3.191
61	R	HD3	3.1587
61	R	HE	7.2252
61	R	HG2	1.629
61	R	HG3	1.5361
61	R	N	124.585
62	S	C	175.679
62	S	CA	61.9388
62	S	CB	62.5413
62	S	H	8.2961
62	S	HA	4.0704
62	S	HB2	3.9424
62	S	HB3	3.8883
62	S	N	117.138
63	V	C	178.288
63	V	CA	64.0961
63	V	CB	32.9029
63	V	CG1	21.9703
63	V	CG2	21.4276
63	V	H	7.7641
63	V	HA	4.1452
63	V	HB	2.0956
63	V	HG1	0.9541
63	V	HG2	0.9373
63	V	N	118.205
64	L	C	178.554
64	L	CA	57.337
64	L	CB	41.2513
64	L	CD1	24.5078
64	L	CD2	24.0045
64	L	CG	26.5899
64	L	H	7.4689
64	L	HA	4.1661
64	L	HB2	1.6902
64	L	HB3	1.5252
64	L	HD1	0.8733
64	L	HD2	0.7693
64	L	HG	1.6528
64	L	N	119.827
65	V	C	177.387
65	V	CA	64.4321
65	V	CB	31.9574
65	V	CG1	21.4373
65	V	CG2	21.4976
65	V	H	7.6307
65	V	HA	3.9653
65	V	HB	2.1473
65	V	HG1	0.8488
65	V	HG2	0.938
65	V	N	117.639
66	W	C	176.415
66	W	CA	56.2944
66	W	CB	29.5399
66	W	CD1	126.062
66	W	CD2	127.989
66	W	CE2	138.667
66	W	CG	111.177
66	W	H	7.7264
66	W	HA	5.0089
66	W	HB2	3.2461
66	W	HB3	3.0967
66	W	HD1	7.2415
66	W	HE1	10.1597
66	W	HE3	7.4144
66	W	N	118.735
67	M	C	175.164
67	M	CA	58.4113
67	M	CB	31.5055
67	M	CE	17.191
67	M	CG	32.0452
67	M	H	7.6701
67	M	HA	4.4405
67	M	HB2	2.1451
67	M	HB3	2.0182
67	M	HE	2.0032
67	M	HG2	2.592
67	M	HG3	2.3384
67	M	N	120.128
68	P	C	179.092
68	P	CA	65.9083
68	P	CB	31.1698
68	P	CD	50.2687
68	P	CG	27.2076
68	P	HA	4.3884
68	P	HB2	2.1208
68	P	HB3	2.0644
68	P	HD2	3.6892
68	P	HD3	3.6138
68	P	HG2	2.0514
68	P	HG3	2.0003
69	L	C	179.211
69	L	CA	57.9811
69	L	CB	41.1238
69	L	CD1	24.4058
69	L	CD2	24.3731
69	L	CG	26.7279
69	L	H	7.7959
69	L	HA	4.0513
69	L	HB2	1.6349
69	L	HB3	1.5141
69	L	HD1	0.7591
69	L	HD2	0.4648
69	L	HG	1.3132
69	L	N	120.59
70	V	C	178.555
70	V	CA	66.2316
70	V	CB	31.3656
70	V	CG1	21.6669
70	V	CG2	21.7506
70	V	H	7.5568
70	V	HA	3.6425
70	V	HB	2.3114
70	V	HG1	1.0169
70	V	HG2	0.9837
70	V	N	118.299
71	V	C	179.158
71	V	CA	66.6635
71	V	CB	31.3652
71	V	CG1	21.8992
71	V	CG2	22.2536
71	V	H	7.381
71	V	HA	3.7401
71	V	HB	2.2672
71	V	HG1	0.9916
71	V	HG2	0.9797
71	V	N	120.169
72	I	C	178.942
72	I	CA	64.7925
72	I	CB	37.7753
72	I	CD1	14.0265
72	I	CG1	28.852
72	I	CG2	17.5366
72	I	H	8.3456
72	I	HA	3.8674
72	I	HB	1.8814
72	I	HD1	0.9821
72	I	HG2	0.8716
72	I	HG12	1.4334
72	I	HG13	0.9064
72	I	N	119.642
73	G	C	176.273
73	G	CA	47.1204
73	G	H	8.3423
73	G	HA	3.8368
73	G	HA2	3.7935
73	G	HA3	3.8198
73	G	N	107.489
74	L	C	179.174
74	L	CA	57.6305
74	L	CB	41.2597
74	L	CD1	24.5224
74	L	CD2	24.0952
74	L	CG	25.4908
74	L	H	8.5996
74	L	HA	4.1386
74	L	HB2	2.029
74	L	HB3	1.604
74	L	HD1	0.9458
74	L	HD2	0.8432
74	L	HG	1.6296
74	L	N	122.594
75	M	C	178.897
75	M	CA	58.1949
75	M	CB	31.8984
75	M	CE	17.2354
75	M	CG	32.4632
75	M	H	8.2818
75	M	HA	4.2282
75	M	HB2	2.1472
75	M	HB3	2.1173
75	M	HE	2.0008
75	M	HG2	2.5489
75	M	HG3	2.5111
75	M	N	118.617
76	I	C	178.433
76	I	CA	65.0239
76	I	CB	37.8849
76	I	CD1	13.4201
76	I	CG1	29.6247
76	I	CG2	17.172
76	I	H	8.0876
76	I	HA	3.8128
76	I	HB	1.8616
76	I	HD1	0.8574
76	I	HG2	0.8832
76	I	HG12	1.4752
76	I	HG13	1.1575
76	I	N	120.106
77	L	C	178.926
77	L	CA	58.262
77	L	CB	41.3628
77	L	CD1	24.857
77	L	CD2	24.5523
77	L	CG	26.8324
77	L	H	8.2764
77	L	HA	3.9564
77	L	HB2	1.7732
77	L	HB3	1.6168
77	L	HD1	0.8539
77	L	HD2	0.8528
77	L	HG	1.4594
77	L	N	119.987
78	R	C	178.886
78	R	CA	59.3087
78	R	CB	29.8786
78	R	CD	43.4201
78	R	CG	27.3075
78	R	CZ	160.031
78	R	H	8.291
78	R	HA	4.1207
78	R	HB2	1.9752
78	R	HB3	1.896
78	R	HD2	3.2512
78	R	HD3	3.0941
78	R	HE	7.2931
78	R	HG2	1.6929
78	R	HG3	1.7862
78	R	N	117.93
79	G	C	176.799
79	G	CA	47.3297
79	G	H	8.4039
79	G	HA	3.8412
79	G	HA2	3.9165
79	G	HA3	3.7512
79	G	N	107.611
80	I	C	178.296
80	I	CA	65.1097
80	I	CB	37.7947
80	I	CD1	13.9697
80	I	CG1	27.0847
80	I	CG2	17.9916
80	I	H	8.1423
80	I	HA	4.0862
80	I	HB	2.0342
80	I	HD1	0.8555
80	I	HG2	0.9036
80	I	HG12	1.4235
80	I	HG13	1.0472
80	I	N	120.218
81	T	C	176.668
81	T	CA	66.1304
81	T	CB	68.5558
81	T	CG2	21.9266
81	T	H	8.2823
81	T	HA	3.9737
81	T	HB	4.4115
81	T	HG2	1.258
81	T	N	114.992
82	S	C	176.633
82	S	CA	61.921
82	S	CB	62.8665
82	S	H	8.5372
82	S	HA	4.1634
82	S	HB2	3.9527
82	S	HB3	3.906
82	S	N	117.456
83	Y	C	177.733
83	Y	CA	61.4247
83	Y	CB	37.9688
83	Y	CD1	133.002
83	Y	CD2	132.982
83	Y	CE1	118.231
83	Y	CE2	118.178
83	Y	CG	131.033
83	Y	CZ	161.363
83	Y	H	8.475
83	Y	HA	4.2383
83	Y	HB2	3.0994
83	Y	HB3	2.977
83	Y	HD1	6.9448
83	Y	HD2	6.8964
83	Y	HE1	6.624
83	Y	HE2	6.9901
83	Y	N	121.677
84	V	C	178.381
84	V	CA	66.1631
84	V	CB	31.3468
84	V	CG1	22.1478
84	V	CG2	21.5901
84	V	H	8.3377
84	V	HA	3.3127
84	V	HB	2.1606
84	V	HG1	1.0041
84	V	HG2	0.8621
84	V	N	117.686
85	S	C	176.096
85	S	CA	61.9708
85	S	CB	62.7366
85	S	H	8.3036
85	S	HA	4.1259
85	S	HB2	3.9765
85	S	HB3	3.9081
85	S	N	116.442
86	S	C	176.413
86	S	CA	62.1264
86	S	CB	62.7733
86	S	H	8.257
86	S	HA	4.1452
86	S	HB2	4.0052
86	S	HB3	3.8908
86	S	N	117.087
87	Y	C	178.278
87	Y	CA	61.5
87	Y	CB	38.147
87	Y	CD1	132.981
87	Y	CD2	132.861
87	Y	CE1	118.219
87	Y	CE2	118.151
87	Y	CG	131.033
87	Y	CZ	161.191
87	Y	H	8.2748
87	Y	HA	4.1802
87	Y	HB2	2.8696
87	Y	HB3	2.7709
87	Y	HD1	7.0168
87	Y	HD2	6.918
87	Y	HE1	6.7403
87	Y	HE2	7.0234
87	Y	N	120.542
88	C	C	176.689
88	C	CA	63.1919
88	C	CB	26.8241
88	C	H	8.2614
88	C	HA	4.2285
88	C	HB2	2.8525
88	C	HB3	2.8964
88	C	N	118.381
89	I	C	177.6
89	I	CA	66.0044
89	I	CB	37.6891
89	I	CD1	13.8384
89	I	CG1	29.4535
89	I	CG2	17.6802
89	I	H	8.232
89	I	HA	3.5687
89	I	HB	1.8154
89	I	HD1	0.7372
89	I	HG2	0.7878
89	I	HG12	1.3528
89	I	HG13	1.1622
89	I	N	120.124
90	S	C	176.823
90	S	CA	62.1148
90	S	CB	62.3714
90	S	H	8.2095
90	S	HA	4.2108
90	S	HB2	3.9656
90	S	HB3	3.7522
90	S	N	115.464
91	W	C	177.698
91	W	CA	60.6972
91	W	CB	28.8223
91	W	CD1	126.441
91	W	CD2	128.985
91	W	CE2	138.734
91	W	CG	111.716
91	W	H	8.0884
91	W	HA	4.3938
91	W	HB2	3.2488
91	W	HB3	3.0908
91	W	HD1	6.7231
91	W	HE1	9.8819
91	W	HE3	7.4309
91	W	N	123.755
92	V	C	177.39
92	V	CA	66.5954
92	V	CB	31.2974
92	V	CG1	21.8273
92	V	CG2	22.3875
92	V	H	8.0836
92	V	HA	2.8211
92	V	HB	2.0643
92	V	HG1	0.915
92	V	HG2	0.7228
92	V	N	119.546
93	S	C	176.259
93	S	CA	62.1886
93	S	CB	62.7494
93	S	H	8.1349
93	S	HA	4.0356
93	S	HB2	4.0115
93	S	HB3	3.8257
93	S	N	115.727
94	G	C	176.331
94	G	CA	47.4252
94	G	H	8.5589
94	G	HA	3.671
94	G	HA2	3.8094
94	G	HA3	3.6287
94	G	N	108.653
95	K	C	179.149
95	K	CA	58.7298
95	K	CB	30.9988
95	K	CD	28.8039
95	K	CE	41.9861
95	K	CG	24.9966
95	K	H	7.9915
95	K	HA	3.7808
95	K	HB2	1.4009
95	K	HB3	1.1963
95	K	HD2	1.2036
95	K	HD3	1.3215
95	K	HE2	3.4996
95	K	HE3	2.8128
95	K	HG2	0.9098
95	K	HG3	0.8307
95	K	HZ	7.3912
95	K	N	121.268
96	V	C	177.818
96	V	CA	66.8232
96	V	CB	31.2336
96	V	CG1	22.088
96	V	CG2	22.9424
96	V	H	8.1792
96	V	HA	3.5323
96	V	HB	2.096
96	V	HG1	0.8931
96	V	HG2	0.9442
96	V	N	119.836
97	V	C	177.64
97	V	CA	67.0938
97	V	CB	31.1928
97	V	CG1	22.2206
97	V	CG2	23.1694
97	V	H	8.2
97	V	HA	3.4959
97	V	HB	2.0829
97	V	HG1	0.9621
97	V	HG2	0.9009
97	V	N	120.018
98	M	C	178.706
98	M	CA	59.3914
98	M	CB	32.7429
98	M	CE	17.2302
98	M	CG	32.5088
98	M	H	8.2543
98	M	HA	4.0473
98	M	HB2	2.1488
98	M	HB3	1.9579
98	M	HE	2.0771
98	M	HG2	2.5613
98	M	HG3	2.3915
98	M	N	118.732
99	T	C	176.478
99	T	CA	67.1543
99	T	CB	68.5362
99	T	CG2	21.7009
99	T	H	8.2606
99	T	HA	3.9574
99	T	HB	4.2513
99	T	HG2	1.2247
99	T	N	116.009
100	M	C	178.283
100	M	CA	59.0058
100	M	CB	32.6532
100	M	CE	17.1113
100	M	CG	32.528
100	M	H	8.34
100	M	HA	4.0603
100	M	HB2	2.1249
100	M	HB3	1.9739
100	M	HE	1.9924
100	M	HG2	2.5479
100	M	HG3	2.4099
100	M	N	120.336
101	R	C	178.494
101	R	CA	59.7536
101	R	CB	30.0636
101	R	CD	43.4635
101	R	CG	27.6347
101	R	CZ	160.529
101	R	H	8.6711
101	R	HA	4.0291
101	R	HB2	1.9693
101	R	HB3	1.8543
101	R	HD2	3.2572
101	R	HD3	3.1857
101	R	HE	7.2836
101	R	HG2	1.6632
101	R	HG3	1.7766
101	R	N	119.241
102	R	C	178.675
102	R	CA	59.465
102	R	CB	29.9106
102	R	CD	43.339
102	R	CG	27.9256
102	R	CZ	160.575
102	R	H	8.5434
102	R	HA	4.1296
102	R	HB2	1.9449
102	R	HB3	1.888
102	R	HD2	3.233
102	R	HD3	3.1009
102	R	HE	7.274
102	R	HG2	1.7015
102	R	HG3	1.7687
102	R	N	118.913
103	R	C	178.753
103	R	CA	59.3661
103	R	CB	29.9687
103	R	CD	43.2901
103	R	CG	27.3852
103	R	CZ	160.559
103	R	H	8.319
103	R	HA	4.1254
103	R	HB2	1.8845
103	R	HB3	1.8883
103	R	HD2	3.2213
103	R	HD3	3.169
103	R	HE	7.2348
103	R	HG2	1.6975
103	R	HG3	1.7844
103	R	N	119.526
104	L	C	178.102
104	L	CA	57.8195
104	L	CB	41.1831
104	L	CD1	25.0246
104	L	CD2	24.4713
104	L	CG	26.6755
104	L	H	8.4513
104	L	HA	4.1104
104	L	HB2	1.8402
104	L	HB3	1.615
104	L	HD1	0.7929
104	L	HD2	0.8333
104	L	HG	1.5027
104	L	N	120.882
105	F	C	178.334
105	F	CA	61.2592
105	F	CB	38.6974
105	F	CD1	131.903
105	F	CD2	131.473
105	F	CE1	130.72
105	F	CE2	131.09
105	F	CG	138.643
105	F	CZ	130.655
105	F	H	8.562
105	F	HA	4.3225
105	F	HB2	3.25
105	F	HB3	3.1092
105	F	HD1	7.0691
105	F	HD2	7.0541
105	F	HE1	7.2638
105	F	HE2	7.6708
105	F	HZ	7.1853
105	F	N	119.939
106	G	C	174.942
106	G	CA	46.6681
106	G	H	8.6197
106	G	HA	3.7979
106	G	HA2	3.8557
106	G	HA3	3.666
106	G	N	106.571
107	H	C	177.708
107	H	CA	57.4821
107	H	CB	29.5224
107	H	CD2	119.426
107	H	CE1	136.77
107	H	CG	132.628
107	H	H	7.6698
107	H	HA	4.3638
107	H	HB2	3.3368
107	H	HB3	3.0365
107	H	HD2	6.7089
107	H	HE1	7.7483
107	H	N	117.927
108	M	C	176.905
108	M	CA	57.9342
108	M	CB	31.8856
108	M	CE	17.1898
108	M	CG	31.9143
108	M	H	7.6572
108	M	HA	3.9642
108	M	HB2	2.1823
108	M	HB3	2.1517
108	M	HE	2.0239
108	M	HG2	2.643
108	M	HG3	2.2837
108	M	N	117.678
109	M	C	176.753
109	M	CA	57.0331
109	M	CB	32.349
109	M	CE	17.2575
109	M	CG	32.2321
109	M	H	7.6908
109	M	HA	4.2786
109	M	HB2	1.8655
109	M	HB3	1.6488
109	M	HE	1.9571
109	M	HG2	2.0918
109	M	HG3	2.289
109	M	N	117.038
110	G	C	173.214
110	G	CA	44.4262
110	G	H	7.9326
110	G	HA	4.0808
110	G	HA2	4.0181
110	G	HA3	3.8846
110	G	N	105.954
111	M	C	174.627
111	M	CA	54.9935
111	M	CB	31.889
111	M	CE	17.1633
111	M	CG	32.4785
111	M	H	7.271
111	M	HA	4.1933
111	M	HB2	1.6253
111	M	HB3	1.1536
111	M	HE	1.4724
111	M	HG2	2.1751
111	M	HG3	1.9728
111	M	N	120.346
112	P	C	177.932
112	P	CA	62.4611
112	P	CB	32.2055
112	P	CD	50.2816
112	P	CG	27.2107
112	P	HA	4.4098
112	P	HB2	2.0281
112	P	HB3	1.8896
112	P	HD2	3.5677
112	P	HD3	3.3536
112	P	HG2	1.9365
112	P	HG3	1.7858
113	V	C	177.684
113	V	CA	64.9999
113	V	CB	31.1277
113	V	CG1	21.6524
113	V	CG2	22.1109
113	V	H	8.4015
113	V	HA	3.8625
113	V	HB	1.68
113	V	HG1	0.4841
113	V	HG2	0.2611
113	V	N	119.545
114	S	C	176.123
114	S	CA	61.2999
114	S	CB	62.4459
114	S	H	8.1611
114	S	HA	4.1931
114	S	HB2	3.8948
114	S	HB3	4.0098
114	S	N	113.191
115	F	C	176.952
115	F	CA	60.3889
115	F	CB	39.1472
115	F	CD1	131.957
115	F	CD2	131.459
115	F	CE1	130.524
115	F	CE2	131.071
115	F	CG	139.317
115	F	CZ	130.527
115	F	H	7.6802
115	F	HA	4.339
115	F	HB2	3.0285
115	F	HB3	2.9141
115	F	HD1	7.0828
115	F	HD2	6.8905
115	F	HE1	7.0962
115	F	HE2	7.2205
115	F	HZ	7.1267
115	F	N	120.188
116	F	C	176.727
116	F	CA	59.0791
116	F	CB	38.4561
116	F	CD1	131.237
116	F	CD2	131.245
116	F	CE1	130.715
116	F	CE2	131.03
116	F	CG	139.734
116	F	CZ	130.79
116	F	H	7.5236
116	F	HA	4.4187
116	F	HB2	3.2845
116	F	HB3	2.8182
116	F	HD1	7.0715
116	F	HD2	7.0679
116	F	HE1	7.199
116	F	HE2	7.6234
116	F	HZ	7.2595
116	F	N	117.427
117	D	C	176.592
117	D	CA	55.2854
117	D	CB	41.0795
117	D	CG	179.749
117	D	H	7.6242
117	D	HA	4.6602
117	D	HB2	2.8468
117	D	HB3	2.7376
117	D	N	116.952
118	K	C	175.47
118	K	CA	55.7748
118	K	CB	34.0378
118	K	CD	29.1241
118	K	CE	41.9797
118	K	CG	24.4075
118	K	H	7.3492
118	K	HA	4.4504
118	K	HB2	1.7578
118	K	HB3	1.747
118	K	HD2	1.5129
118	K	HD3	1.6482
118	K	HE2	3.5205
118	K	HE3	3.0928
118	K	HG2	1.2954
118	K	HG3	1.0558
118	K	HZ	7.4505
118	K	N	118.61
119	Q	C	175.912
119	Q	CA	54.379
119	Q	CB	30.6207
119	Q	CD	179.57
119	Q	CG	34.2083
119	Q	H	7.475
119	Q	HA	4.3813
119	Q	HB2	1.6085
119	Q	HB3	1.6301
119	Q	HE21	7.0165
119	Q	HE22	6.7611
119	Q	HG2	1.98
119	Q	HG3	1.0777
119	Q	N	119.623
120	S	C	175.666
120	S	CA	58.3599
120	S	CB	63.8405
120	S	H	8.5776
120	S	HA	4.43
120	S	HB2	3.9027
120	S	HB3	3.8651
120	S	N	119.553
121	T	C	176.56
121	T	CA	65.3205
121	T	CB	68.3442
121	T	CG2	22.4326
121	T	H	8.783
121	T	HA	3.9401
121	T	HB	4.2028
121	T	HG2	1.2282
121	T	N	118.157
122	G	C	175.173
122	G	CA	47.6882
122	G	H	8.6109
122	G	HA	3.9604
122	G	HA2	4.0152
122	G	HA3	3.849
122	G	N	107.804
123	T	C	176.906
123	T	CA	66.7159
123	T	CB	68.772
123	T	CG2	22.2789
123	T	H	7.6489
123	T	HA	4.0901
123	T	HB	4.2927
123	T	HG2	1.2465
123	T	N	114.939
124	L	C	179.415
124	L	CA	57.977
124	L	CB	40.7904
124	L	CD1	24.3715
124	L	CD2	23.6751
124	L	CG	26.6237
124	L	H	7.7727
124	L	HA	4.1251
124	L	HB2	1.7625
124	L	HB3	1.4477
124	L	HD1	0.8624
124	L	HD2	0.8277
124	L	HG	1.8969
124	L	N	122.345
125	L	C	179.01
125	L	CA	58.3415
125	L	CB	41.1315
125	L	CD1	25.2144
125	L	CD2	23.8406
125	L	CG	26.9172
125	L	H	8.3387
125	L	HA	4.0712
125	L	HB2	1.85
125	L	HB3	1.4874
125	L	HD1	0.8087
125	L	HD2	0.8196
125	L	HG	1.7292
125	L	N	120.325
126	S	C	176.717
126	S	CA	62.3161
126	S	CB	62.6197
126	S	H	8.5598
126	S	HA	4.1728
126	S	HB2	3.9832
126	S	HB3	3.9377
126	S	N	114.898
127	R	C	178.609
127	R	CA	58.3715
127	R	CB	28.8947
127	R	CD	42.7092
127	R	CG	27.8214
127	R	CZ	160.297
127	R	H	8.1773
127	R	HA	4.8313
127	R	HB2	2.0399
127	R	HB3	1.8468
127	R	HD2	3.257
127	R	HD3	3.244
127	R	HE	7.3264
127	R	HG2	1.6315
127	R	HG3	1.8082
127	R	N	121.061
128	I	C	177.888
128	I	CA	63.8795
128	I	CB	37.7183
128	I	CD1	11.8339
128	I	CG1	27.361
128	I	CG2	18.1154
128	I	H	8.0623
128	I	HA	3.9091
128	I	HB	2.0491
128	I	HD1	0.8671
128	I	HG2	0.9221
128	I	HG12	1.5377
128	I	HG13	1.2901
128	I	N	117.692
129	T	C	174.956
129	T	CA	62.0103
129	T	CB	70.4159
129	T	CG2	21.2823
129	T	H	8.1523
129	T	HA	4.6027
129	T	HB	4.2289
129	T	HG2	1.1456
129	T	N	110.529
130	Y	C	176.424
130	Y	CA	60.2621
130	Y	CB	39.6756
130	Y	CD1	132.916
130	Y	CD2	132.72
130	Y	CE1	118.241
130	Y	CE2	117.971
130	Y	CG	129.658
130	Y	CZ	161.409
130	Y	H	8.1088
130	Y	HA	4.8863
130	Y	HB2	2.9497
130	Y	HB3	2.9643
130	Y	HD1	6.8895
130	Y	HD2	6.7381
130	Y	HE1	6.6784
130	Y	HE2	6.9752
130	Y	N	121.325
131	D	C	177.749
131	D	CA	58.1588
131	D	CB	40.6859
131	D	CG	179.437
131	D	H	8.5258
131	D	HA	4.0307
131	D	HB2	2.7312
131	D	HB3	2.5639
131	D	N	120.263
132	S	C	175.956
132	S	CA	62.1927
132	S	CB	62.6266
132	S	H	7.8831
132	S	HA	4.0695
132	S	HB2	3.9815
132	S	HB3	4.0044
132	S	N	115.164
133	E	C	178.774
133	E	CA	59.2902
133	E	CB	28.9391
133	E	CD	183.478
133	E	CG	36.2209
133	E	H	7.8462
133	E	HA	4.0373
133	E	HB2	2.1479
133	E	HB3	2.0636
133	E	HG2	2.3566
133	E	HG3	2.2532
133	E	N	122.262
134	Q	C	178.092
134	Q	CA	58.3781
134	Q	CB	28.2493
134	Q	CD	179.349
134	Q	CG	34.1023
134	Q	H	8.5906
134	Q	HA	3.9001
134	Q	HB2	2.0377
134	Q	HB3	1.7563
134	Q	HE21	6.8447
134	Q	HE22	6.7119
134	Q	HG2	1.9327
134	Q	HG3	1.6025
134	Q	N	118.427
135	V	C	177.665
135	V	CA	66.7388
135	V	CB	31.2695
135	V	CG1	22.6896
135	V	CG2	22.3939
135	V	H	8.356
135	V	HA	3.4096
135	V	HB	2.2051
135	V	HG1	0.9409
135	V	HG2	0.7842
135	V	N	120.012
136	A	C	180.63
136	A	CA	55.2899
136	A	CB	18.2722
136	A	H	8.2635
136	A	HA	3.997
136	A	HB	1.4496
136	A	HB2	1.8522
136	A	HB3	1.5165
136	A	N	121.654
137	S	C	178.047
137	S	CA	61.7246
137	S	CB	62.7956
137	S	H	8.4043
137	S	HA	4.162
137	S	HB2	3.9531
137	S	HB3	3.9252
137	S	N	113.905
138	S	C	176.389
138	S	CA	62.1798
138	S	CB	63.0979
138	S	H	8.4107
138	S	HA	4.3392
138	S	HB2	4.045
138	S	HB3	3.9479
138	S	N	116.693
139	S	C	175.042
139	S	CA	60.1106
139	S	CB	63.613
139	S	H	8.1978
139	S	HA	4.5339
139	S	HB2	3.9274
139	S	HB3	3.8939
139	S	N	114.764
140	S	C	175.632
140	S	CA	60.4172
140	S	CB	64.1992
140	S	H	7.7024
140	S	HA	4.6044
140	S	HB2	3.9482
140	S	HB3	3.8239
140	S	N	114.497
141	G	C	175.945
141	G	CA	46.4684
141	G	H	8.1531
141	G	HA	3.9516
141	G	HA2	4.0274
141	G	HA3	3.783
141	G	N	108.936
142	A	C	179.438
142	A	CA	54.731
142	A	CB	18.7532
142	A	H	7.7124
142	A	HA	4.1527
142	A	HB	1.5242
142	A	HB2	1.8053
142	A	HB3	1.4664
142	A	N	123.116
143	L	C	177.791
143	L	CA	58.1066
143	L	CB	41.2825
143	L	CD1	25.0726
143	L	CD2	24.8823
143	L	CG	26.6211
143	L	H	8.2244
143	L	HA	3.7307
143	L	HB2	1.9125
143	L	HB3	1.5701
143	L	HD1	0.6625
143	L	HD2	0.8269
143	L	HG	1.4301
143	L	N	120.113
144	I	C	177.932
144	I	CA	65.8129
144	I	CB	37.4962
144	I	CD1	14.4567
144	I	CG1	29.2513
144	I	CG2	17.3325
144	I	H	7.4572
144	I	HA	3.4368
144	I	HB	1.8656
144	I	HD1	0.8158
144	I	HG2	0.7708
144	I	HG12	1.3644
144	I	HG13	1.0554
144	I	N	119.143
145	T	C	176.298
145	T	CA	66.9684
145	T	CB	68.4782
145	T	CG2	21.9811
145	T	H	7.5743
145	T	HA	3.9358
145	T	HB	4.1863
145	T	HG2	1.2119
145	T	N	116.089
146	V	C	178.109
146	V	CA	66.7283
146	V	CB	31.4266
146	V	CG1	22.2375
146	V	CG2	22.7617
146	V	H	8.2462
146	V	HA	3.3883
146	V	HB	1.6206
146	V	HG1	0.6831
146	V	HG2	0.5883
146	V	N	120.562
147	V	C	178.452
147	V	CA	66.3469
147	V	CB	31.2728
147	V	CG1	21.9825
147	V	CG2	21.9856
147	V	H	8.3212
147	V	HA	3.6739
147	V	HB	2.0373
147	V	HG1	0.9395
147	V	HG2	0.8864
147	V	N	118.7
148	R	C	178.392
148	R	CA	59.8605
148	R	CB	29.9744
148	R	CD	43.3043
148	R	CG	26.9994
148	R	CZ	160.196
148	R	H	8.3481
148	R	HA	4.0358
148	R	HB2	1.9898
148	R	HB3	1.8302
148	R	HD2	3.2104
148	R	HD3	3.1739
148	R	HE	7.2545
148	R	HG2	1.6479
148	R	HG3	1.7261
148	R	N	120.801
149	E	C	179.383
149	E	CA	59.1575
149	E	CB	29.0974
149	E	CD	183.054
149	E	CG	36.3958
149	E	H	8.3073
149	E	HA	4.0852
149	E	HB2	2.0806
149	E	HB3	1.9738
149	E	HG2	2.3635
149	E	HG3	2.2938
149	E	N	118.682
150	G	C	175.885
150	G	CA	47.4536
150	G	H	8.2604
150	G	HA	3.674
150	G	HA2	3.8853
150	G	HA3	3.7088
150	G	N	108.282
151	A	C	179.724
151	A	CA	55.4154
151	A	CB	17.9255
151	A	H	8.2161
151	A	HA	3.9416
151	A	HB	1.4318
151	A	HB2	1.7675
151	A	HB3	1.4576
151	A	N	124.417
152	S	C	176.125
152	S	CA	63.2308
152	S	CB	62.8365
152	S	H	8.3068
152	S	HA	4.099
152	S	HB2	4.0397
152	S	HB3	3.837
152	S	N	113.567
153	I	C	178.26
153	I	CA	65.6235
153	I	CB	37.5148
153	I	CD1	13.806
153	I	CG1	28.8406
153	I	CG2	17.7377
153	I	H	8.3223
153	I	HA	3.6125
153	I	HB	1.8434
153	I	HD1	0.7155
153	I	HG2	0.3421
153	I	HG12	1.299
153	I	HG13	1.2129
153	I	N	121.429
154	I	C	177.89
154	I	CA	64.2662
154	I	CB	37.8341
154	I	CD1	13.5755
154	I	CG1	29.2163
154	I	CG2	17.9558
154	I	H	8.1586
154	I	HA	3.6833
154	I	HB	1.8753
154	I	HD1	0.7942
154	I	HG2	0.8843
154	I	HG12	1.3335
154	I	HG13	1.1674
154	I	N	120.213
155	G	C	175.447
155	G	CA	47.5868
155	G	H	8.2682
155	G	HA	3.8552
155	G	HA2	3.8701
155	G	HA3	3.8333
155	G	N	109.171
156	L	C	179.081
156	L	CA	58.206
156	L	CB	40.9704
156	L	CD1	24.8247
156	L	CD2	23.304
156	L	CG	25.7821
156	L	H	8.4456
156	L	HA	4.1252
156	L	HB2	1.9278
156	L	HB3	1.4563
156	L	HD1	0.7573
156	L	HD2	0.7559
156	L	HG	1.8468
156	L	N	121.551
157	F	C	178.181
157	F	CA	60.2393
157	F	CB	38.5383
157	F	CD1	131.41
157	F	CD2	131.529
157	F	CE1	130.738
157	F	CE2	131.215
157	F	CG	138.67
157	F	CZ	130.861
157	F	H	8.5884
157	F	HA	4.2835
157	F	HB2	3.2545
157	F	HB3	3.1848
157	F	HD1	7.1487
157	F	HD2	7.0958
157	F	HE1	7.079
157	F	HE2	7.4801
157	F	HZ	7.0914
157	F	N	119.251
158	I	C	178.422
158	I	CA	64.6572
158	I	CB	37.6327
158	I	CD1	13.7702
158	I	CG1	27.0634
158	I	CG2	17.6941
158	I	H	8.4447
158	I	HA	3.9792
158	I	HB	2.0726
158	I	HD1	0.858
158	I	HG2	0.9965
158	I	HG12	1.3597
158	I	HG13	1.0985
158	I	N	117.042
159	M	C	177.779
159	M	CA	59.2384
159	M	CB	32.4169
159	M	CE	17.2025
159	M	CG	32.0907
159	M	H	8.2314
159	M	HA	3.8436
159	M	HB2	2.2037
159	M	HB3	1.9728
159	M	HE	1.9697
159	M	HG2	1.8475
159	M	HG3	2.0716
159	M	N	120.791
160	M	C	178.205
160	M	CA	58.8867
160	M	CB	32.7298
160	M	CE	17.1829
160	M	CG	32.7002
160	M	H	8.3726
160	M	HA	4.0914
160	M	HB2	1.7887
160	M	HB3	1.7817
160	M	HE	1.9632
160	M	HG2	2.7057
160	M	HG3	2.3821
160	M	N	116.956
161	F	C	177.344
161	F	CA	59.9606
161	F	CB	38.9125
161	F	CD1	131.387
161	F	CD2	131.494
161	F	CE1	130.588
161	F	CE2	131.027
161	F	CG	138.752
161	F	CZ	130.952
161	F	H	8.3032
161	F	HA	4.4459
161	F	HB2	3.1369
161	F	HB3	3.0354
161	F	HD1	7.2082
161	F	HD2	7.0735
161	F	HE1	6.9324
161	F	HE2	7.1614
161	F	HZ	7.152
161	F	N	116.523
162	Y	C	177.599
162	Y	CA	61.3492
162	Y	CB	38.4518
162	Y	CD1	133.119
162	Y	CD2	132.844
162	Y	CE1	118.139
162	Y	CE2	118.079
162	Y	CG	130.548
162	Y	CZ	161.397
162	Y	H	7.8412
162	Y	HA	4.2316
162	Y	HB2	3.0543
162	Y	HB3	2.886
162	Y	HD1	6.792
162	Y	HD2	6.9442
162	Y	HE1	6.4878
162	Y	HE2	7.1532
162	Y	N	119.782
163	Y	C	176.434
163	Y	CA	59.8176
163	Y	CB	38.4879
163	Y	CD1	132.663
163	Y	CD2	132.731
163	Y	CE1	118.074
163	Y	CE2	117.921
163	Y	CG	130.101
163	Y	CZ	161.891
163	Y	H	8.0539
163	Y	HA	4.6213
163	Y	HB2	2.7616
163	Y	HB3	2.8342
163	Y	HD1	6.9735
163	Y	HD2	7.0075
163	Y	HE1	6.7855
163	Y	HE2	7.1727
163	Y	N	118.32
164	S	C	174.352
164	S	CA	57.792
164	S	CB	63.8212
164	S	H	7.9047
164	S	HA	4.7038
164	S	HB2	3.8172
164	S	HB3	3.6553
164	S	N	110.314
165	W	C	177.757
165	W	CA	60.5925
165	W	CB	28.6614
165	W	CD1	126.715
165	W	CD2	129.031
165	W	CE2	139.025
165	W	CG	111.186
165	W	H	9.4115
165	W	HA	4.6522
165	W	HB2	3.3905
165	W	HB3	3.169
165	W	HD1	7.1854
165	W	HE1	10.2415
165	W	HE3	7.389
165	W	N	126.518
166	Q	C	176.709
166	Q	CA	57.8607
166	Q	CB	27.3643
166	Q	CD	180.048
166	Q	CG	34.1352
166	Q	H	6.7784
166	Q	HA	3.1853
166	Q	HB2	1.6478
166	Q	HB3	1.5975
166	Q	HE21	7.1268
166	Q	HE22	6.8862
166	Q	HG2	1.9983
166	Q	HG3	1.9463
166	Q	N	119.912
167	L	C	176.777
167	L	CA	54.8942
167	L	CB	41.6312
167	L	CD1	24.2311
167	L	CD2	23.7333
167	L	CG	26.8478
167	L	H	7.0034
167	L	HA	4.3421
167	L	HB2	1.6583
167	L	HB3	1.4398
167	L	HD1	0.593
167	L	HD2	0.4616
167	L	HG	1.415
167	L	N	115.112
168	S	C	174.674
168	S	CA	57.4918
168	S	CB	63.7189
168	S	H	8.1083
168	S	HA	4.6192
168	S	HB2	3.6011
168	S	HB3	3.0656
168	S	N	112.279
169	I	C	177.746
169	I	CA	63.9617
169	I	CB	37.799
169	I	CD1	14.1617
169	I	CG1	26.6085
169	I	CG2	17.7347
169	I	H	8.3464
169	I	HA	4.0386
169	I	HB	2.0742
169	I	HD1	0.8058
169	I	HG2	1.1168
169	I	HG12	1.3966
169	I	HG13	1.0162
169	I	N	120.516
170	I	C	177.118
170	I	CA	62.8296
170	I	CB	37.8234
170	I	CD1	13.4539
170	I	CG1	29.0671
170	I	CG2	18.356
170	I	H	8.1582
170	I	HA	3.6269
170	I	HB	1.2551
170	I	HD1	0.4873
170	I	HG2	0.9598
170	I	HG12	1.3241
170	I	HG13	1.0207
170	I	N	121.046
171	L	C	179.223
171	L	CA	57.3982
171	L	CB	40.7211
[truncated: 4,916 more rows]

## Sheet: 7BCWB
NUM	RES	ATOMNAME	SHIFT
6	D	C	174.184
6	D	CA	53.613
6	D	CB	41.2348
6	D	CG	179.661
6	D	H	8.4213
6	D	HA	4.5309
6	D	HB2	2.6023
6	D	HB3	2.5824
6	D	N	121.992
7	L	C	176.764
7	L	CA	53.9853
7	L	CB	43.5859
7	L	CD1	24.6863
7	L	CD2	24.6105
7	L	CG	26.7521
7	L	H	8.4204
7	L	HA	4.4745
7	L	HB2	1.5168
7	L	HB3	1.4487
7	L	HD1	0.7845
7	L	HD2	0.7852
7	L	HG	1.5893
7	L	N	125.149
8	S	C	175.364
8	S	CA	57.2863
8	S	CB	64.9546
8	S	H	8.3955
8	S	HA	4.607
8	S	HB2	3.9796
8	S	HB3	4.0888
8	S	N	115.542
9	T	C	175.658
9	T	CA	67.1009
9	T	CB	68.0936
9	T	CG2	22.2142
9	T	H	8.6099
9	T	HA	3.6619
9	T	HB	4.1857
9	T	HG2	0.9357
9	T	N	115.231
10	W	C	178.624
10	W	CA	61.1729
10	W	CB	29.1116
10	W	CD1	127.474
10	W	CD2	128.628
10	W	CE2	139.094
10	W	CG	111.649
10	W	H	8.4847
10	W	HA	4.4178
10	W	HB2	3.2462
10	W	HB3	3.0541
10	W	HD1	7.2131
10	W	HE1	10.0861
10	W	HE3	7.4793
10	W	N	121.231
11	Q	C	178.68
11	Q	CA	58.5827
11	Q	CB	28.1885
11	Q	CD	180.189
11	Q	CG	34.1861
11	Q	H	8.0105
11	Q	HA	3.8701
11	Q	HB2	2.1364
11	Q	HB3	1.9623
11	Q	HE21	7.3013
11	Q	HE22	6.9962
11	Q	HG2	2.4545
11	Q	HG3	2.4149
11	Q	N	117.548
12	T	C	176.034
12	T	CA	67.3486
12	T	CB	68.2256
12	T	CG2	21.564
12	T	H	8.1886
12	T	HA	3.6928
12	T	HB	4.1593
12	T	HG2	1.023
12	T	N	116.92
13	F	C	178.234
13	F	CA	58.5425
13	F	CB	38.0554
13	F	CD1	130.903
13	F	CD2	131.393
13	F	CE1	130.755
13	F	CE2	131.024
13	F	CG	139.279
13	F	CZ	130.149
13	F	H	7.9951
13	F	HA	4.5397
13	F	HB2	2.75
13	F	HB3	2.6822
13	F	HD1	6.9839
13	F	HD2	7.0713
13	F	HE1	7.0676
13	F	HE2	7.5103
13	F	HZ	7.1037
13	F	N	120.085
14	R	C	177.917
14	R	CA	57.3676
14	R	CB	28.9271
14	R	CD	42.7344
14	R	CG	27.5584
14	R	CZ	160.149
14	R	H	7.8082
14	R	HA	3.9296
14	R	HB2	1.6838
14	R	HB3	1.4092
14	R	HD2	2.8268
14	R	HD3	2.8438
14	R	HE	7.2248
14	R	HG2	1.1672
14	R	HG3	0.9303
14	R	N	117.164
15	R	C	177.557
15	R	CA	57.7104
15	R	CB	30.4462
15	R	CD	43.4726
15	R	CG	27.4236
15	R	CZ	160.228
15	R	H	7.7567
15	R	HA	3.9294
15	R	HB2	1.6817
15	R	HB3	1.2146
15	R	HD2	3.0053
15	R	HD3	2.7992
15	R	HE	6.6342
15	R	HG2	1.2586
15	R	HG3	1.0377
15	R	N	118.062
16	L	C	178.117
16	L	CA	55.0644
16	L	CB	42.5434
16	L	CD1	24.7085
16	L	CD2	24.0499
16	L	CG	26.7384
16	L	H	7.582
16	L	HA	4.2746
16	L	HB2	1.7798
16	L	HB3	1.5958
16	L	HD1	0.7186
16	L	HD2	0.7576
16	L	HG	1.5311
16	L	N	117.482
17	W	C	174.904
17	W	CA	62.0411
17	W	CB	27.4532
17	W	CD1	126.711
17	W	CD2	128.225
17	W	CE2	139.187
17	W	CG	111.433
17	W	H	7.8722
17	W	HA	4.1511
17	W	HB2	3.3191
17	W	HB3	3.0178
17	W	HD1	7.0369
17	W	HE1	10.0243
17	W	HE3	7.4039
17	W	N	121.401
18	P	C	178.852
18	P	CA	65.865
18	P	CB	30.9988
18	P	CD	50.4572
18	P	CG	27.8532
18	P	HA	4.0509
18	P	HB2	2.1851
18	P	HB3	1.9994
18	P	HD2	3.6539
18	P	HD3	3.4931
18	P	HG2	1.9591
18	P	HG3	2.0078
19	T	C	175.53
19	T	CA	66.3372
19	T	CB	68.7719
19	T	CG2	21.8861
19	T	H	7.0222
19	T	HA	3.8598
19	T	HB	4.1165
19	T	HG2	1.0951
19	T	N	113.337
20	I	C	176.874
20	I	CA	62.9131
20	I	CB	37.9029
20	I	CD1	13.6738
20	I	CG1	28.0158
20	I	CG2	18.8257
20	I	H	6.8832
20	I	HA	3.5237
20	I	HB	1.2379
20	I	HD1	0.5549
20	I	HG2	0.509
20	I	HG12	1.2391
20	I	HG13	0.839
20	I	N	118.868
21	A	C	176.492
21	A	CA	55.61
21	A	CB	16.8165
21	A	H	6.8659
21	A	HA	3.2903
21	A	HB	1.0626
21	A	HB2	1.8376
21	A	HB3	1.5737
21	A	N	122.499
22	P	C	176.84
22	P	CA	64.4293
22	P	CB	31.3863
22	P	CD	50.1147
22	P	CG	27.7805
22	P	HA	4.0142
22	P	HB2	1.5916
22	P	HB3	1.5217
22	P	HD2	3.0849
22	P	HD3	2.7619
22	P	HG2	1.6089
22	P	HG3	1.5252
23	F	C	176.154
23	F	CA	56.32
23	F	CB	38.4388
23	F	CD1	130.79
23	F	CD2	131.197
23	F	CE1	130.273
23	F	CE2	131.08
23	F	CG	139.939
23	F	CZ	130.789
23	F	H	6.9072
23	F	HA	4.7062
23	F	HB2	2.9043
23	F	HB3	2.7538
23	F	HD1	7.0558
23	F	HD2	7.0643
23	F	HE1	6.9943
23	F	HE2	7.1914
23	F	HZ	7.05
23	F	N	116.215
24	K	C	178.165
24	K	CA	57.2663
24	K	CB	33.8792
24	K	CD	29.1936
24	K	CE	41.9839
24	K	CG	24.4404
24	K	H	7.6163
24	K	HA	4.5064
24	K	HB2	1.9668
24	K	HB3	1.7127
24	K	HD2	1.5604
24	K	HD3	1.66
24	K	HE2	3.5048
24	K	HE3	3.0729
24	K	HG2	1.3655
24	K	HG3	1.4497
24	K	HZ	7.4976
24	K	N	121.474
25	A	C	180.04
25	A	CA	55.6051
25	A	CB	17.9486
25	A	H	8.6193
25	A	HA	4.1803
25	A	HB	1.5638
25	A	HB2	1.8221
25	A	HB3	1.5257
25	A	N	123.516
26	G	C	176.691
26	G	CA	47.78
26	G	H	8.2384
26	G	HA	3.9223
26	G	HA2	4.0681
26	G	HA3	4.0073
26	G	N	105.998
27	L	C	180.008
27	L	CA	58.091
27	L	CB	41.5837
27	L	CD1	24.5679
27	L	CD2	23.8741
27	L	CG	26.7513
27	L	H	7.541
27	L	HA	4.0573
27	L	HB2	1.6928
27	L	HB3	1.5577
27	L	HD1	0.7894
27	L	HD2	0.7863
27	L	HG	1.5607
27	L	N	122.061
28	I	C	178.793
28	I	CA	64.6974
28	I	CB	38.1786
28	I	CD1	12.6869
28	I	CG1	28.9055
28	I	CG2	17.7296
28	I	H	8.3954
28	I	HA	3.916
28	I	HB	1.9939
28	I	HD1	0.848
28	I	HG2	0.9491
28	I	HG12	1.4343
28	I	HG13	1.2509
28	I	N	119.654
29	V	C	178.419
29	V	CA	66.1327
29	V	CB	31.5611
29	V	CG1	22.3885
29	V	CG2	21.7465
29	V	H	8.5117
29	V	HA	3.8709
29	V	HB	2.1205
29	V	HG1	0.9969
29	V	HG2	0.9895
29	V	N	119.946
30	A	C	180.201
30	A	CA	55.3884
30	A	CB	18.0334
30	A	H	8.3617
30	A	HA	4.0317
30	A	HB	1.5024
30	A	HB2	1.8427
30	A	HB3	1.4813
30	A	N	123.085
31	G	C	176.63
31	G	CA	47.3048
31	G	H	8.3381
31	G	HA	3.86
31	G	HA2	3.8472
31	G	HA3	3.8748
31	G	N	106.627
32	V	C	178.238
32	V	CA	66.3492
32	V	CB	31.4747
32	V	CG1	22.1257
32	V	CG2	21.9308
32	V	H	8.3631
32	V	HA	3.7631
32	V	HB	2.1085
32	V	HG1	0.9956
32	V	HG2	0.9313
32	V	N	120.987
33	A	C	180.156
33	A	CA	55.2338
33	A	CB	17.8482
33	A	H	8.3717
33	A	HA	4.1414
33	A	HB	1.53
33	A	HB2	1.868
33	A	HB3	1.4777
33	A	N	121.246
34	L	C	178.944
34	L	CA	57.834
34	L	CB	41.3372
34	L	CD1	24.624
34	L	CD2	24.5572
34	L	CG	26.6656
34	L	H	8.2884
34	L	HA	4.1399
34	L	HB2	1.8328
34	L	HB3	1.5254
34	L	HD1	0.8004
34	L	HD2	0.815
34	L	HG	1.5256
34	L	N	119.653
35	I	C	178.891
35	I	CA	63.9987
35	I	CB	37.2772
35	I	CD1	11.861
35	I	CG1	28.2392
35	I	CG2	17.5242
35	I	H	8.4058
35	I	HA	3.744
35	I	HB	2.0163
35	I	HD1	0.7962
35	I	HG2	0.8599
35	I	HG12	1.3709
35	I	HG13	1.1063
35	I	N	119.812
36	L	C	180.156
36	L	CA	58.3374
36	L	CB	41.3017
36	L	CD1	24.6992
36	L	CD2	23.5896
36	L	CG	26.8119
36	L	H	8.1399
36	L	HA	3.9936
36	L	HB2	1.801
36	L	HB3	1.5365
36	L	HD1	0.8483
36	L	HD2	0.8204
36	L	HG	1.7446
36	L	N	118.692
37	N	C	176.75
37	N	CA	56.5854
37	N	CB	38.7115
37	N	CG	176.33
37	N	H	8.6064
37	N	HA	4.3953
37	N	HB2	2.8569
37	N	HB3	2.7223
37	N	HD21	7.4131
37	N	HD22	7.1933
37	N	N	118.166
38	A	C	178.926
38	A	CA	55.3367
38	A	CB	18.194
38	A	H	8.4619
38	A	HA	3.9688
38	A	HB	1.4592
38	A	HB2	1.7981
38	A	HB3	1.5014
38	A	N	122.346
39	A	C	180.531
39	A	CA	55.1944
39	A	CB	18.0404
39	A	H	8.2493
39	A	HA	4.1149
39	A	HB	1.4587
39	A	HB2	1.7625
39	A	HB3	1.4808
39	A	N	121.327
40	S	C	176.432
40	S	CA	61.8835
40	S	CB	62.8413
40	S	H	8.2216
40	S	HA	4.1995
40	S	HB2	3.9477
40	S	HB3	3.9644
40	S	N	113.706
41	D	C	178.447
41	D	CA	57.1015
41	D	CB	41.7251
41	D	CG	179.369
41	D	H	8.4018
41	D	HA	4.4709
41	D	HB2	2.8003
41	D	HB3	2.568
41	D	N	121.662
42	T	C	176.145
42	T	CA	67.3191
42	T	CB	68.704
42	T	CG2	21.8492
42	T	H	7.7704
42	T	HA	4.0298
42	T	HB	4.2137
42	T	HG2	1.2056
42	T	N	116.928
43	F	C	177.267
43	F	CA	59.8492
43	F	CB	38.6977
43	F	CD1	131.297
43	F	CD2	131.512
43	F	CE1	130.638
43	F	CE2	131.028
43	F	CG	138.702
43	F	CZ	130.508
43	F	H	8.5199
43	F	HA	4.5012
43	F	HB2	3.0794
43	F	HB3	3.1748
43	F	HD1	7.1401
43	F	HD2	7.1041
43	F	HE1	7.2387
43	F	HE2	7.6811
43	F	HZ	7.2429
43	F	N	120.969
44	M	C	178.062
44	M	CA	57.8697
44	M	CB	32.3593
44	M	CE	17.2632
44	M	CG	32.2065
44	M	H	7.69
44	M	HA	4.1485
44	M	HB2	2.1391
44	M	HB3	2.0468
44	M	HE	1.9725
44	M	HG2	2.5608
44	M	HG3	2.4419
44	M	N	118.442
45	L	C	179.395
45	L	CA	57.5221
45	L	CB	41.4966
45	L	CD1	25.1544
45	L	CD2	24.0662
45	L	CG	26.7357
45	L	H	7.4361
45	L	HA	4.1301
45	L	HB2	1.7743
45	L	HB3	1.4932
45	L	HD1	0.765
45	L	HD2	0.7668
45	L	HG	1.6049
45	L	N	119.277
46	S	C	176.102
46	S	CA	60.8992
46	S	CB	62.6094
46	S	H	7.7186
46	S	HA	4.3582
46	S	HB2	4.168
46	S	HB3	4.0587
46	S	N	115.153
47	L	C	177.889
47	L	CA	56.379
47	L	CB	41.2253
47	L	CD1	25.0839
47	L	CD2	23.6432
47	L	CG	26.7584
47	L	H	7.1964
47	L	HA	3.8733
47	L	HB2	1.3787
47	L	HB3	1.304
47	L	HD1	0.4461
47	L	HD2	0.3418
47	L	HG	1.3033
47	L	N	122.252
48	L	C	177.874
48	L	CA	56.4703
48	L	CB	41.5925
48	L	CD1	24.7942
48	L	CD2	24.4809
48	L	CG	26.5295
48	L	H	7.2724
48	L	HA	4.0732
48	L	HB2	1.756
48	L	HB3	1.5653
48	L	HD1	0.8164
48	L	HD2	0.837
48	L	HG	1.5153
48	L	N	119.257
49	K	C	174.888
49	K	CA	58.6914
49	K	CB	31.8704
49	K	CD	29.296
49	K	CE	41.9917
49	K	CG	24.8688
49	K	H	7.4117
49	K	HA	4.1048
49	K	HB2	1.7717
49	K	HB3	1.7813
49	K	HD2	1.2162
49	K	HD3	1.4817
49	K	HE2	3.514
49	K	HE3	3.0941
49	K	HG2	1.3827
49	K	HG3	1.3255
49	K	HZ	7.2853
49	K	N	118.495
50	P	C	178.515
50	P	CA	66.0291
50	P	CB	31.3183
50	P	CD	50.2699
50	P	CG	27.7782
50	P	HA	4.1863
50	P	HB2	2.1121
50	P	HB3	1.9886
50	P	HD2	3.6475
50	P	HD3	3.4907
50	P	HG2	2.0513
50	P	HG3	1.8694
51	L	C	177.518
51	L	CA	56.1314
51	L	CB	40.8952
51	L	CD1	24.9724
51	L	CD2	24.7684
51	L	CG	26.6717
51	L	H	7.1845
51	L	HA	4.002
51	L	HB2	1.2113
51	L	HB3	1.3978
51	L	HD1	0.6072
51	L	HD2	0.4823
51	L	HG	1.4395
51	L	N	113.201
52	L	C	178.581
52	L	CA	56.0949
52	L	CB	43.2366
52	L	CD1	24.9974
52	L	CD2	24.0215
52	L	CG	26.6186
52	L	H	7.5139
52	L	HA	4.5083
52	L	HB2	1.5851
52	L	HB3	1.4406
52	L	HD1	0.7142
52	L	HD2	0.7629
52	L	HG	1.4676
52	L	N	120.612
53	D	C	176.981
53	D	CA	57.4074
53	D	CB	40.1831
53	D	CG	179.268
53	D	H	8.2764
53	D	HA	4.3455
53	D	HB2	2.7657
53	D	HB3	2.5569
53	D	N	119.754
54	D	C	176.536
54	D	CA	52.4273
54	D	CB	41.888
54	D	CG	179.369
54	D	H	7.624
54	D	HA	4.7699
54	D	HB2	2.8816
54	D	HB3	2.7363
54	D	N	117.164
55	G	C	175.016
55	G	CA	47.0006
55	G	H	8.6648
55	G	HA	3.7512
55	G	HA2	3.8115
55	G	HA3	3.7558
55	G	N	107.621
56	F	C	176.145
56	F	CA	58.8917
56	F	CB	38.7856
56	F	CD1	131.139
56	F	CD2	131.388
56	F	CE1	130.238
56	F	CE2	130.825
56	F	CG	139.166
56	F	CZ	130.348
56	F	H	7.7856
56	F	HA	4.5927
56	F	HB2	3.0121
56	F	HB3	2.965
56	F	HD1	7.0823
56	F	HD2	7.1007
56	F	HE1	7.1903
56	F	HE2	7.6525
56	F	HZ	7.1535
56	F	N	123.123
57	G	C	174.464
57	G	CA	44.8409
57	G	H	7.8918
57	G	HA	4.2929
57	G	HA2	3.9917
57	G	HA3	3.7824
57	G	N	107.731
58	K	C	177.024
58	K	CA	57.2952
58	K	CB	29.6435
58	K	CD	28.823
58	K	CE	41.9828
58	K	CG	24.8127
58	K	H	8.6457
58	K	HA	4.2099
58	K	HB2	1.8968
58	K	HB3	1.8685
58	K	HD2	1.5318
58	K	HD3	1.6567
58	K	HE2	3.5232
58	K	HE3	3.1694
58	K	HG2	1.4042
58	K	HG3	1.4455
58	K	HZ	7.3604
58	K	N	124.091
59	T	C	175.555
59	T	CA	64.2186
59	T	CB	68.7846
59	T	CG2	21.5622
59	T	H	8.4624
59	T	HA	4.6144
59	T	HB	4.1944
59	T	HG2	1.2014
59	T	N	114.52
60	D	C	176.284
60	D	CA	55.758
60	D	CB	39.9152
60	D	CG	179.56
60	D	H	8.2611
60	D	HA	4.4411
60	D	HB2	2.7153
60	D	HB3	2.6854
60	D	N	121.949
61	R	C	176.427
61	R	CA	55.1652
61	R	CB	30.4034
61	R	CD	43.3367
61	R	CG	27.0236
61	R	CZ	160.146
61	R	H	8.0063
61	R	HA	4.5544
61	R	HB2	1.8001
61	R	HB3	1.7949
61	R	HD2	3.2387
61	R	HD3	3.1516
61	R	HE	7.2064
61	R	HG2	1.6233
61	R	HG3	1.5782
61	R	N	119.451
62	S	C	174.74
62	S	CA	58.7875
62	S	CB	62.8234
62	S	H	7.6064
62	S	HA	4.4943
62	S	HB2	3.9909
62	S	HB3	3.8671
62	S	N	114.702
63	V	C	176.423
63	V	CA	64.0516
63	V	CB	31.925
63	V	CG1	21.2322
63	V	CG2	21.5066
63	V	H	7.7309
63	V	HA	3.8786
63	V	HB	2.0417
63	V	HG1	0.9843
63	V	HG2	0.8883
63	V	N	120.784
64	L	C	177.174
64	L	CA	56.8311
64	L	CB	41.6013
64	L	CD1	25.1597
64	L	CD2	24.3808
64	L	CG	26.7028
64	L	H	7.5602
64	L	HA	4.2397
64	L	HB2	1.6443
64	L	HB3	1.5218
64	L	HD1	0.7821
64	L	HD2	0.5251
64	L	HG	1.6492
64	L	N	119.818
65	V	C	176.339
65	V	CA	61.4577
65	V	CB	34.5213
65	V	CG1	21.4454
65	V	CG2	21.1925
65	V	H	8.4951
65	V	HA	4.4264
65	V	HB	2.0849
65	V	HG1	0.9587
65	V	HG2	0.8278
65	V	N	123.718
66	W	C	176.464
66	W	CA	58.8146
66	W	CB	28.8211
66	W	CD1	126.504
66	W	CD2	127.926
66	W	CE2	139.105
66	W	CG	111.149
66	W	H	8.6831
66	W	HA	4.4624
66	W	HB2	3.3362
66	W	HB3	3.066
66	W	HD1	7.1467
66	W	HE1	10.119
66	W	HE3	7.5044
66	W	N	120.779
67	M	C	174.954
67	M	CA	59.424
67	M	CB	30.3312
67	M	CE	17.3065
67	M	CG	32.2477
67	M	H	7.395
67	M	HA	3.5111
67	M	HB2	1.8691
67	M	HB3	1.4091
67	M	HE	1.3824
67	M	HG2	2.0498
67	M	HG3	1.9558
67	M	N	120.371
68	P	C	179.281
68	P	CA	65.8528
68	P	CB	31.1689
68	P	CD	50.2455
68	P	CG	27.3096
68	P	HA	4.2589
68	P	HB2	2.1253
68	P	HB3	1.9513
68	P	HD2	3.6752
68	P	HD3	3.4871
68	P	HG2	2.0328
68	P	HG3	1.9819
69	L	C	179.113
69	L	CA	57.8273
69	L	CB	41.5588
69	L	CD1	23.719
69	L	CD2	24.406
69	L	CG	26.6784
69	L	H	7.5792
69	L	HA	4.0951
69	L	HB2	1.906
69	L	HB3	1.584
69	L	HD1	0.8371
69	L	HD2	0.8411
69	L	HG	1.3271
69	L	N	119.438
70	V	C	178.62
70	V	CA	65.5432
70	V	CB	31.6081
70	V	CG1	22.409
70	V	CG2	21.9432
70	V	H	7.5418
70	V	HA	3.8789
70	V	HB	2.3606
70	V	HG1	0.482
70	V	HG2	1.0783
70	V	N	118.436
71	V	C	178.437
71	V	CA	66.4624
71	V	CB	31.236
71	V	CG1	22.0721
71	V	CG2	22.4822
71	V	H	8.184
71	V	HA	3.5974
71	V	HB	2.2487
71	V	HG1	0.9182
71	V	HG2	0.7156
71	V	N	120.705
72	I	C	179.011
72	I	CA	64.739
72	I	CB	37.7249
72	I	CD1	13.2923
72	I	CG1	28.9473
72	I	CG2	17.3267
72	I	H	8.2886
72	I	HA	3.8957
72	I	HB	1.8703
72	I	HD1	0.9719
72	I	HG2	0.8879
72	I	HG12	1.452
72	I	HG13	1.1786
72	I	N	119.218
73	G	C	176.012
73	G	CA	47.0423
73	G	H	8.4022
73	G	HA	3.8883
73	G	HA2	3.9172
73	G	HA3	3.8156
73	G	N	107.784
74	L	C	179.642
74	L	CA	57.699
74	L	CB	41.3859
74	L	CD1	24.2936
74	L	CD2	23.9192
74	L	CG	25.3265
74	L	H	8.5611
74	L	HA	4.1081
74	L	HB2	1.9711
74	L	HB3	1.6757
74	L	HD1	1.0101
74	L	HD2	0.8254
74	L	HG	1.5615
74	L	N	122.385
75	M	C	179.153
75	M	CA	58.375
75	M	CB	32.1252
75	M	CE	17.2003
75	M	CG	32.5413
75	M	H	8.3358
75	M	HA	4.2557
75	M	HB2	2.1148
75	M	HB3	2.0986
75	M	HE	1.9242
75	M	HG2	2.5606
75	M	HG3	2.4785
75	M	N	118.291
76	I	C	178.289
76	I	CA	65.2323
76	I	CB	37.8494
76	I	CD1	13.7755
76	I	CG1	29.5369
76	I	CG2	17.6359
76	I	H	8.2693
76	I	HA	3.8544
76	I	HB	1.9713
76	I	HD1	0.8613
76	I	HG2	0.8682
76	I	HG12	1.4559
76	I	HG13	1.0003
76	I	N	120.634
77	L	C	179.088
77	L	CA	58.2436
77	L	CB	41.2007
77	L	CD1	24.6596
77	L	CD2	24.9227
77	L	CG	26.6875
77	L	H	8.2861
77	L	HA	4.0251
77	L	HB2	1.8918
77	L	HB3	1.6505
77	L	HD1	0.8723
77	L	HD2	0.8447
77	L	HG	1.4464
77	L	N	119.382
78	R	C	179.087
78	R	CA	59.7177
78	R	CB	29.9051
78	R	CD	43.3585
78	R	CG	27.7845
78	R	CZ	160.032
78	R	H	8.47
78	R	HA	3.9557
78	R	HB2	1.9792
78	R	HB3	1.8416
78	R	HD2	3.22
78	R	HD3	3.0963
78	R	HE	7.2891
78	R	HG2	1.7335
78	R	HG3	1.7906
78	R	N	118.137
79	G	C	176.612
79	G	CA	47.3007
79	G	H	8.3497
79	G	HA	3.9006
79	G	HA2	3.9581
79	G	HA3	3.9006
79	G	N	107.258
80	I	C	178.577
80	I	CA	65.2637
80	I	CB	38.2986
80	I	CD1	13.3643
80	I	CG1	29.2998
80	I	CG2	17.9648
80	I	H	8.3566
80	I	HA	3.9709
80	I	HB	1.9561
80	I	HD1	0.8282
80	I	HG2	0.9094
80	I	HG12	1.4129
80	I	HG13	1.1248
80	I	N	122.15
81	T	C	177.002
81	T	CA	66.8874
81	T	CB	68.4899
81	T	CG2	22.0355
81	T	H	8.518
81	T	HA	4.0374
81	T	HB	4.3981
81	T	HG2	1.2665
81	T	N	113.523
82	S	C	176.661
82	S	CA	61.7929
82	S	CB	62.7462
82	S	H	8.5014
82	S	HA	4.1758
82	S	HB2	4.0644
82	S	HB3	3.9271
82	S	N	117.79
83	Y	C	177.658
83	Y	CA	61.2922
83	Y	CB	37.8829
83	Y	CD1	132.947
83	Y	CD2	133.092
83	Y	CE1	117.638
83	Y	CE2	117.915
83	Y	CG	130.885
83	Y	CZ	160.605
83	Y	H	8.5677
83	Y	HA	4.3086
83	Y	HB2	3.1
83	Y	HB3	3.0314
83	Y	HD1	7.017
83	Y	HD2	6.9736
83	Y	HE1	6.637
83	Y	HE2	7.0448
83	Y	N	121.602
84	V	C	178.543
84	V	CA	65.9336
84	V	CB	31.4599
84	V	CG1	21.8769
84	V	CG2	21.797
84	V	H	8.1345
84	V	HA	3.269
84	V	HB	2.1647
84	V	HG1	0.9897
84	V	HG2	0.8657
84	V	N	117.722
85	S	C	176.832
85	S	CA	61.8623
85	S	CB	62.6307
85	S	H	8.3292
85	S	HA	4.1748
85	S	HB2	4.0155
85	S	HB3	3.934
85	S	N	116.417
86	S	C	176.772
86	S	CA	62.09
86	S	CB	62.7707
86	S	H	8.3111
86	S	HA	4.1679
86	S	HB2	4.0091
86	S	HB3	3.8943
86	S	N	117.454
87	Y	C	178.041
87	Y	CA	61.0939
87	Y	CB	38.1844
87	Y	CD1	132.759
87	Y	CD2	132.841
87	Y	CE1	117.825
87	Y	CE2	117.979
87	Y	CG	131.08
87	Y	CZ	160.555
87	Y	H	8.4142
87	Y	HA	4.4368
87	Y	HB2	2.7912
87	Y	HB3	2.7882
87	Y	HD1	7.0518
87	Y	HD2	6.9265
87	Y	HE1	6.7682
87	Y	HE2	7.0299
87	Y	N	120.774
88	C	C	175.226
88	C	CA	59.9109
88	C	CB	27.7059
88	C	H	8.0575
88	C	HA	4.3767
88	C	HB2	2.8351
88	C	HB3	2.7496
88	C	N	112.829
89	I	C	177.765
89	I	CA	64.458
89	I	CB	38.2869
89	I	CD1	14.1273
89	I	CG1	28.8296
89	I	CG2	17.8276
89	I	H	7.7808
89	I	HA	3.9588
89	I	HB	1.9029
89	I	HD1	0.7103
89	I	HG2	0.8266
89	I	HG12	1.3322
89	I	HG13	1.3584
89	I	N	118.501
90	S	C	176.454
90	S	CA	62.1409
90	S	CB	62.629
90	S	H	8.568
90	S	HA	4.2136
90	S	HB2	4.0023
90	S	HB3	3.8365
90	S	N	115.75
91	W	C	177.69
91	W	CA	60.8313
91	W	CB	28.5228
91	W	CD1	126.607
91	W	CD2	127.534
91	W	CE2	138.78
91	W	CG	111.83
91	W	H	8.0796
91	W	HA	4.3712
91	W	HB2	3.2542
91	W	HB3	3.1247
91	W	HD1	6.7148
91	W	HE1	9.8397
91	W	HE3	7.4996
91	W	N	123.525
92	V	C	177.639
92	V	CA	66.2238
92	V	CB	31.339
92	V	CG1	21.932
92	V	CG2	22.5203
92	V	H	7.4493
92	V	HA	3.0594
92	V	HB	2.0664
92	V	HG1	0.851
92	V	HG2	0.6116
92	V	N	119.065
93	S	C	176.086
93	S	CA	62.3412
93	S	CB	62.7692
93	S	H	8.2815
93	S	HA	4.0147
93	S	HB2	3.8914
93	S	HB3	3.9035
93	S	N	115.873
94	G	C	176.512
94	G	CA	47.3953
94	G	H	8.5356
94	G	HA	3.7862
94	G	HA2	3.821
94	G	HA3	3.6438
94	G	N	108.783
95	K	C	179.376
95	K	CA	58.9462
95	K	CB	31.9355
95	K	CD	28.7671
95	K	CE	41.9539
95	K	CG	24.9874
95	K	H	7.9835
95	K	HA	3.9126
95	K	HB2	1.254
95	K	HB3	1.3809
95	K	HD2	1.2211
95	K	HD3	1.2958
95	K	HE2	3.2008
95	K	HE3	2.6907
95	K	HG2	0.9966
95	K	HG3	0.9386
95	K	HZ	7.3984
95	K	N	121.254
96	V	C	177.904
96	V	CA	66.7517
96	V	CB	31.4233
96	V	CG1	22.2079
96	V	CG2	22.5794
96	V	H	8.3186
96	V	HA	3.5927
96	V	HB	2.1529
96	V	HG1	0.9025
96	V	HG2	0.9513
96	V	N	119.464
97	V	C	177.614
97	V	CA	67.0562
97	V	CB	31.2439
97	V	CG1	22.1885
97	V	CG2	23.0179
97	V	H	8.4038
97	V	HA	3.518
97	V	HB	2.118
97	V	HG1	0.9065
97	V	HG2	0.9322
97	V	N	119.739
98	M	C	178.861
98	M	CA	59.1502
98	M	CB	32.6692
98	M	CE	17.2296
98	M	CG	32.8755
98	M	H	8.1239
98	M	HA	4.1763
98	M	HB2	2.0904
98	M	HB3	2.0113
98	M	HE	2.0421
98	M	HG2	2.5937
98	M	HG3	2.4465
98	M	N	118.901
99	T	C	176.735
99	T	CA	67.0118
99	T	CB	68.3178
99	T	CG2	21.5304
99	T	H	8.4061
99	T	HA	3.965
99	T	HB	4.2262
99	T	HG2	1.1986
99	T	N	116.669
100	M	C	178.308
100	M	CA	59.5199
100	M	CB	32.7968
100	M	CE	16.9974
100	M	CG	32.343
100	M	H	8.427
100	M	HA	4.077
100	M	HB2	2.1328
100	M	HB3	1.982
100	M	HE	1.9758
100	M	HG2	2.5991
100	M	HG3	2.3081
100	M	N	120.273
101	R	C	178.548
101	R	CA	60.223
101	R	CB	30.0482
101	R	CD	43.3808
101	R	CG	27.7603
101	R	CZ	160.051
101	R	H	8.3317
101	R	HA	3.9311
101	R	HB2	1.9921
101	R	HB3	1.841
101	R	HD2	3.2198
101	R	HD3	3.1448
101	R	HE	7.2655
101	R	HG2	1.6574
101	R	HG3	1.7539
101	R	N	118.98
102	R	C	178.831
102	R	CA	59.6414
102	R	CB	29.9179
102	R	CD	43.3339
102	R	CG	27.7695
102	R	CZ	160.016
102	R	H	8.3174
102	R	HA	4.1412
102	R	HB2	1.9601
102	R	HB3	1.8624
102	R	HD2	3.2507
102	R	HD3	3.1716
102	R	HE	7.2351
102	R	HG2	1.7288
102	R	HG3	1.7736
102	R	N	118.981
103	R	C	179.002
103	R	CA	59.8111
103	R	CB	30.3479
103	R	CD	43.2283
103	R	CG	27.4415
103	R	CZ	160.931
103	R	H	8.6213
103	R	HA	4.1238
103	R	HB2	1.8587
103	R	HB3	1.9174
103	R	HD2	3.2244
103	R	HD3	3.1789
103	R	HE	7.307
103	R	HG2	1.6589
103	R	HG3	1.7724
103	R	N	119.198
104	L	C	178.723
104	L	CA	57.8459
104	L	CB	41.3256
104	L	CD1	24.6322
104	L	CD2	24.5656
104	L	CG	26.834
104	L	H	8.5105
104	L	HA	4.1171
104	L	HB2	1.8314
104	L	HB3	1.6206
104	L	HD1	0.8081
104	L	HD2	0.8474
104	L	HG	1.5007
104	L	N	120.701
105	F	C	177.8
105	F	CA	61.2399
105	F	CB	38.7784
105	F	CD1	131.822
105	F	CD2	131.601
105	F	CE1	130.495
105	F	CE2	131.017
105	F	CG	138.724
105	F	CZ	130.454
105	F	H	8.5338
105	F	HA	4.3374
105	F	HB2	3.2148
105	F	HB3	3.1103
105	F	HD1	7.0896
105	F	HD2	7.0647
105	F	HE1	7.2592
105	F	HE2	7.6271
105	F	HZ	7.2235
105	F	N	120.032
106	G	C	174.939
106	G	CA	46.7079
106	G	H	8.6101
106	G	HA	3.8447
106	G	HA2	3.8581
106	G	HA3	3.6882
106	G	N	106.737
107	H	C	177.512
107	H	CA	57.0687
107	H	CB	29.8132
107	H	CD2	119.571
107	H	CE1	136.825
107	H	CG	132.537
107	H	H	7.5856
107	H	HA	4.4147
107	H	HB2	3.338
107	H	HB3	2.9934
107	H	HD2	6.8482
107	H	HE1	7.7601
107	H	N	117.435
108	M	C	177.942
108	M	CA	57.9217
108	M	CB	32.0757
108	M	CE	17.321
108	M	CG	31.9591
108	M	H	8.0709
108	M	HA	4.106
108	M	HB2	2.1252
108	M	HB3	2.0708
108	M	HE	1.7723
108	M	HG2	2.6266
108	M	HG3	2.2344
108	M	N	117.432
109	M	C	176.704
109	M	CA	56.873
109	M	CB	32.2865
109	M	CE	17.3151
109	M	CG	32.0381
109	M	H	7.7822
109	M	HA	4.2199
109	M	HB2	1.8646
109	M	HB3	1.6035
109	M	HE	1.9996
109	M	HG2	2.2834
109	M	HG3	2.1431
109	M	N	117.545
110	G	C	173.638
110	G	CA	44.4399
110	G	H	8.3036
110	G	HA	4.0445
110	G	HA2	3.9801
110	G	HA3	3.9452
110	G	N	105.804
111	M	C	174.715
111	M	CA	54.06
111	M	CB	31.5195
111	M	CE	17.3806
111	M	CG	32.277
111	M	H	7.2247
111	M	HA	4.3424
111	M	HB2	2.1884
111	M	HB3	2.0647
111	M	HE	1.9374
111	M	HG2	2.1351
111	M	HG3	2.3253
111	M	N	119.109
112	P	C	178.056
112	P	CA	62.5098
112	P	CB	32.3851
112	P	CD	50.4158
112	P	CG	27.2006
112	P	HA	4.5135
112	P	HB2	2.1954
112	P	HB3	2.0685
112	P	HD2	3.7175
112	P	HD3	3.5659
112	P	HG2	2.1417
112	P	HG3	1.8968
113	V	C	177.671
113	V	CA	65.1387
113	V	CB	31.3415
113	V	CG1	21.7316
113	V	CG2	21.9663
113	V	H	8.53
113	V	HA	3.6784
113	V	HB	1.4579
113	V	HG1	0.6023
113	V	HG2	0.5001
113	V	N	120.909
114	S	C	175.873
114	S	CA	61.2201
114	S	CB	62.3442
114	S	H	8.4831
114	S	HA	4.2454
114	S	HB2	4.2045
114	S	HB3	4.0688
114	S	N	112.395
115	F	C	177.804
115	F	CA	60.7793
115	F	CB	39.2374
115	F	CD1	131.593
115	F	CD2	131.448
115	F	CE1	130.305
115	F	CE2	131.004
115	F	CG	139.255
115	F	CZ	130.643
115	F	H	7.8717
115	F	HA	4.4059
115	F	HB2	3.0498
115	F	HB3	3.1472
115	F	HD1	7.1162
115	F	HD2	7.0705
115	F	HE1	7.1565
115	F	HE2	7.1621
115	F	HZ	7.1931
115	F	N	120.461
116	F	C	176.592
116	F	CA	60.0773
116	F	CB	39.2659
116	F	CD1	131.665
116	F	CD2	131.651
116	F	CE1	130.4
116	F	CE2	130.924
116	F	CG	139.479
116	F	CZ	129.805
116	F	H	7.9072
116	F	HA	3.8073
116	F	HB2	3.0497
116	F	HB3	2.8548
116	F	HD1	7.0086
116	F	HD2	7.1696
116	F	HE1	7.1553
116	F	HE2	7.6285
116	F	HZ	7.2296
116	F	N	118.689
117	D	C	176.692
117	D	CA	55.6016
117	D	CB	40.4519
117	D	CG	179.752
117	D	H	7.7668
117	D	HA	4.6317
117	D	HB2	2.9148
117	D	HB3	2.8305
117	D	N	116.902
118	K	C	175.536
118	K	CA	55.8379
118	K	CB	34.3641
118	K	CD	29.083
118	K	CE	41.873
118	K	CG	24.5002
118	K	H	7.2642
118	K	HA	4.4726
118	K	HB2	1.754
118	K	HB3	1.7684
118	K	HD2	1.5666
118	K	HD3	1.6152
118	K	HE2	3.5274
118	K	HE3	3.1217
118	K	HG2	1.3543
118	K	HG3	1.0043
118	K	HZ	7.4726
118	K	N	117.294
119	Q	C	175.722
119	Q	CA	54.4266
119	Q	CB	29.5926
119	Q	CD	179.87
119	Q	CG	34.1608
119	Q	H	7.3224
119	Q	HA	4.2268
119	Q	HB2	1.3811
119	Q	HB3	1.6161
119	Q	HE21	7.2502
119	Q	HE22	7.0145
119	Q	HG2	2.0529
119	Q	HG3	1.9859
119	Q	N	121.108
120	S	C	175.524
120	S	CA	58.1435
120	S	CB	63.5773
120	S	H	8.4023
120	S	HA	4.3738
120	S	HB2	3.9488
120	S	HB3	3.8538
120	S	N	120.777
121	T	C	175.796
121	T	CA	64.7521
121	T	CB	68.7424
121	T	CG2	22.2783
121	T	H	8.7753
121	T	HA	3.9835
121	T	HB	4.1996
121	T	HG2	1.2051
121	T	N	118.922
122	G	C	175.356
122	G	CA	47.8804
122	G	H	8.6173
122	G	HA	3.8022
122	G	HA2	3.9087
122	G	HA3	3.7385
122	G	N	107.924
123	T	C	176.583
123	T	CA	66.6679
123	T	CB	68.4645
123	T	CG2	22.415
123	T	H	7.6302
123	T	HA	4.0304
123	T	HB	4.2433
123	T	HG2	1.2809
123	T	N	114.467
124	L	C	179.499
124	L	CA	58.1306
124	L	CB	41.1065
124	L	CD1	24.8788
124	L	CD2	23.4752
124	L	CG	26.7632
124	L	H	7.5736
124	L	HA	4.0758
124	L	HB2	1.796
124	L	HB3	1.4855
124	L	HD1	0.5318
124	L	HD2	0.7989
124	L	HG	1.6976
124	L	N	122.467
125	L	C	179.807
125	L	CA	58.2699
125	L	CB	41.3702
125	L	CD1	25.2751
125	L	CD2	23.263
125	L	CG	26.824
125	L	H	8.3675
125	L	HA	4.0201
125	L	HB2	1.8633
125	L	HB3	1.5108
125	L	HD1	0.8192
125	L	HD2	0.8346
125	L	HG	1.8143
125	L	N	119.944
126	S	C	176.334
126	S	CA	62.4087
126	S	CB	62.6472
126	S	H	8.5406
126	S	HA	4.1611
126	S	HB2	4.0415
126	S	HB3	3.9985
126	S	N	115.561
127	R	C	178.463
127	R	CA	57.9922
127	R	CB	29.5484
127	R	CD	42.6599
127	R	CG	27.6986
127	R	CZ	160.303
127	R	H	8.1786
127	R	HA	4.72
127	R	HB2	2.0206
127	R	HB3	1.823
127	R	HD2	3.2356
127	R	HD3	3.2301
127	R	HE	7.3013
127	R	HG2	1.6415
127	R	HG3	1.8125
127	R	N	121.291
128	I	C	178.071
128	I	CA	64.8516
128	I	CB	38.553
128	I	CD1	14.0564
128	I	CG1	29.5398
128	I	CG2	17.8991
128	I	H	7.9397
128	I	HA	3.9391
128	I	HB	1.9832
128	I	HD1	0.8831
128	I	HG2	0.8928
128	I	HG12	1.4572
128	I	HG13	1.2331
128	I	N	117.505
129	T	C	176.21
129	T	CA	65.3151
129	T	CB	70.1372
129	T	CG2	21.2585
129	T	H	8.2669
129	T	HA	4.2305
129	T	HB	4.2241
129	T	HG2	1.2821
129	T	N	112.835
130	Y	C	176.911
130	Y	CA	61.4219
130	Y	CB	38.5395
130	Y	CD1	132.225
130	Y	CD2	132.981
130	Y	CE1	117.597
130	Y	CE2	117.687
130	Y	CG	129.702
130	Y	CZ	160.81
130	Y	H	8.1846
130	Y	HA	4.4216
130	Y	HB2	2.9051
130	Y	HB3	3.0097
130	Y	HD1	6.848
130	Y	HD2	6.747
130	Y	HE1	6.6992
130	Y	HE2	6.9684
130	Y	N	120.012
131	D	C	177.751
131	D	CA	58.1255
131	D	CB	40.6809
131	D	CG	179.424
131	D	H	8.4018
131	D	HA	3.9743
131	D	HB2	2.7309
131	D	HB3	2.5609
131	D	N	119.295
132	S	C	175.977
132	S	CA	62.2477
132	S	CB	62.6702
132	S	H	7.7642
132	S	HA	4.0825
132	S	HB2	3.9289
132	S	HB3	4.052
132	S	N	114.993
133	E	C	178.82
133	E	CA	59.2961
133	E	CB	28.9116
133	E	CD	183.525
133	E	CG	36.1284
133	E	H	7.8279
133	E	HA	4.0572
133	E	HB2	2.1631
133	E	HB3	2.1415
133	E	HG2	2.3532
133	E	HG3	2.3174
133	E	N	122.513
134	Q	C	178.137
134	Q	CA	58.2807
134	Q	CB	28.1818
134	Q	CD	179.335
134	Q	CG	34.1374
134	Q	H	8.2124
134	Q	HA	3.9314
134	Q	HB2	2.0603
134	Q	HB3	1.9574
134	Q	HE21	6.8761
134	Q	HE22	6.728
134	Q	HG2	1.9683
134	Q	HG3	1.62
134	Q	N	118.13
135	V	C	177.535
135	V	CA	66.9267
135	V	CB	31.3538
135	V	CG1	22.7676
135	V	CG2	22.4921
135	V	H	8.2876
135	V	HA	3.396
135	V	HB	2.2282
135	V	HG1	0.9078
135	V	HG2	0.8428
135	V	N	119.965
136	A	C	180.571
136	A	CA	55.4049
136	A	CB	18.3437
136	A	H	8.268
136	A	HA	4.0517
136	A	HB	1.5004
136	A	HB2	1.7805
136	A	HB3	1.4929
136	A	N	121.511
137	S	C	177.236
137	S	CA	61.6988
137	S	CB	62.7811
137	S	H	8.5487
137	S	HA	4.1768
137	S	HB2	4.0186
137	S	HB3	3.9491
137	S	N	113.76
138	S	C	176.381
138	S	CA	62.4302
138	S	CB	63.0094
138	S	H	8.4865
138	S	HA	4.2727
138	S	HB2	4.2129
138	S	HB3	3.9748
138	S	N	117.045
139	S	C	174.869
139	S	CA	60.0836
139	S	CB	63.0614
139	S	H	8.2309
139	S	HA	4.4663
139	S	HB2	3.8866
139	S	HB3	3.8674
139	S	N	115.441
140	S	C	175.687
140	S	CA	60.6769
140	S	CB	64.0035
140	S	H	7.6813
140	S	HA	4.5364
140	S	HB2	3.9877
140	S	HB3	3.9137
140	S	N	116.319
141	G	C	175.907
141	G	CA	46.3471
141	G	H	8.1462
141	G	HA	3.9846
141	G	HA2	4.1006
141	G	HA3	3.7578
141	G	N	107.607
142	A	C	179.362
142	A	CA	54.8258
142	A	CB	18.7198
142	A	H	7.7037
142	A	HA	4.2208
142	A	HB	1.5329
142	A	HB2	1.6955
142	A	HB3	1.4247
142	A	N	122.579
143	L	C	177.824
143	L	CA	58.0217
143	L	CB	41.1497
143	L	CD1	25.0126
143	L	CD2	24.4408
143	L	CG	26.6631
143	L	H	8.4087
143	L	HA	3.6806
143	L	HB2	1.9148
143	L	HB3	1.5557
143	L	HD1	0.5451
143	L	HD2	0.825
143	L	HG	1.4814
143	L	N	119.825
144	I	C	178.565
144	I	CA	65.3705
144	I	CB	37.3499
144	I	CD1	14.0663
144	I	CG1	26.7461
144	I	CG2	17.8829
144	I	H	7.4923
144	I	HA	3.8147
144	I	HB	2.0154
144	I	HD1	0.8699
144	I	HG2	0.9426
144	I	HG12	1.3772
144	I	HG13	1.1799
144	I	N	116.746
145	T	C	176.393
145	T	CA	67.2159
145	T	CB	68.6008
145	T	CG2	21.9122
145	T	H	7.5828
145	T	HA	3.8575
145	T	HB	4.2027
145	T	HG2	1.216
145	T	N	116.939
146	V	C	177.856
146	V	CA	66.6571
146	V	CB	31.3281
146	V	CG1	22.0895
146	V	CG2	22.7854
146	V	H	8.2374
146	V	HA	3.4157
146	V	HB	1.7984
146	V	HG1	0.7097
146	V	HG2	0.5526
146	V	N	120.631
147	V	C	178.423
147	V	CA	66.3077
147	V	CB	31.3988
147	V	CG1	22.0846
147	V	CG2	21.9824
147	V	H	8.3413
147	V	HA	3.6587
147	V	HB	2.0862
147	V	HG1	0.9241
147	V	HG2	0.8205
147	V	N	119.291
148	R	C	178.517
148	R	CA	59.8673
148	R	CB	30.0504
148	R	CD	43.3883
148	R	CG	27.4401
148	R	CZ	160.338
148	R	H	8.3496
148	R	HA	4.038
148	R	HB2	1.9696
148	R	HB3	1.8025
148	R	HD2	3.2435
148	R	HD3	3.1774
148	R	HE	7.2966
148	R	HG2	1.6996
148	R	HG3	1.7509
148	R	N	120.374
149	E	C	179.105
149	E	CA	58.8291
149	E	CB	29.1194
149	E	CD	182.986
149	E	CG	36.499
149	E	H	8.2778
149	E	HA	4.0336
149	E	HB2	2.0704
149	E	HB3	1.9093
149	E	HG2	2.3621
149	E	HG3	2.272
149	E	N	118.169
150	G	C	176.094
150	G	CA	47.5263
150	G	H	8.293
150	G	HA	3.7402
150	G	HA2	3.8347
150	G	HA3	3.7367
150	G	N	108.214
151	A	C	179.792
151	A	CA	55.2826
151	A	CB	17.855
151	A	H	8.3237
151	A	HA	4.0459
151	A	HB	1.4747
151	A	HB2	1.7974
151	A	HB3	1.5433
151	A	N	124.29
152	S	C	176.134
152	S	CA	62.3878
152	S	CB	62.8922
152	S	H	8.1666
152	S	HA	4.1183
152	S	HB2	3.9857
152	S	HB3	3.7823
152	S	N	113.719
153	I	C	177.772
153	I	CA	63.5354
153	I	CB	36.2547
153	I	CD1	11.5111
153	I	CG1	28.3663
153	I	CG2	17.8429
153	I	H	8.1304
153	I	HA	3.3861
153	I	HB	1.7523
153	I	HD1	0.5784
153	I	HG2	0.3858
153	I	HG12	1.3197
153	I	HG13	0.9737
153	I	N	121.674
154	I	C	178.636
154	I	CA	64.0445
154	I	CB	37.0922
154	I	CD1	11.3047
154	I	CG1	27.6046
154	I	CG2	17.5523
154	I	H	8.1601
154	I	HA	3.773
154	I	HB	1.9267
154	I	HD1	0.7884
154	I	HG2	0.8966
154	I	HG12	1.4446
154	I	HG13	1.1787
154	I	N	118.659
155	G	C	175.685
155	G	CA	47.6097
155	G	H	8.2744
155	G	HA	3.8016
155	G	HA2	3.7959
155	G	HA3	3.8502
155	G	N	107.518
156	L	C	178.869
156	L	CA	58.1041
156	L	CB	41.4507
156	L	CD1	25.0656
156	L	CD2	23.4323
156	L	CG	25.633
156	L	H	8.1979
156	L	HA	4.0294
156	L	HB2	1.7659
156	L	HB3	1.3563
156	L	HD1	0.7367
156	L	HD2	0.7387
156	L	HG	1.8447
156	L	N	121.268
157	F	C	178.655
157	F	CA	58.8894
157	F	CB	38.4702
157	F	CD1	130.524
157	F	CD2	131.594
157	F	CE1	130.875
157	F	CE2	131.187
157	F	CG	138.675
157	F	CZ	129.675
157	F	H	8.2182
157	F	HA	4.6382
157	F	HB2	3.3487
157	F	HB3	3.068
157	F	HD1	7.0766
157	F	HD2	7.0345
157	F	HE1	7.0638
157	F	HE2	7.4456
157	F	HZ	6.9897
157	F	N	119.046
158	I	C	178.768
158	I	CA	64.0717
158	I	CB	37.6459
158	I	CD1	11.463
158	I	CG1	27.6649
158	I	CG2	17.3547
158	I	H	8.3656
158	I	HA	3.8529
158	I	HB	2.1056
158	I	HD1	0.861
158	I	HG2	0.884
158	I	HG12	1.3193
158	I	HG13	1.2132
158	I	N	118.244
159	M	C	178.693
159	M	CA	59.1988
159	M	CB	32.9763
159	M	CE	17.2929
159	M	CG	31.8827
159	M	H	8.3722
159	M	HA	4.107
159	M	HB2	2.2083
159	M	HB3	1.9938
159	M	HE	2.0764
159	M	HG2	2.4931
159	M	HG3	2.0683
159	M	N	119.501
160	M	C	178.155
160	M	CA	59.217
160	M	CB	32.7359
160	M	CE	17.1915
160	M	CG	32.816
160	M	H	8.4048
160	M	HA	4.2199
160	M	HB2	2.1255
160	M	HB3	2.1065
160	M	HE	2.0055
160	M	HG2	2.6446
160	M	HG3	2.4924
160	M	N	117.636
161	F	C	177.8
161	F	CA	60.8466
161	F	CB	39.4695
161	F	CD1	131.587
161	F	CD2	131.601
161	F	CE1	130.493
161	F	CE2	131.012
161	F	CG	139.021
161	F	CZ	130.598
161	F	H	8.5736
161	F	HA	4.174
161	F	HB2	3.2658
161	F	HB3	3.1641
161	F	HD1	7.2227
161	F	HD2	7.1638
161	F	HE1	6.852
161	F	HE2	7.1542
161	F	HZ	7.1948
161	F	N	117.331
162	Y	C	177.162
162	Y	CA	60.6873
162	Y	CB	38.0167
162	Y	CD1	132.717
162	Y	CD2	132.946
162	Y	CE1	117.642
162	Y	CE2	117.805
162	Y	CG	131.067
162	Y	CZ	160.871
162	Y	H	8.3226
162	Y	HA	4.3176
162	Y	HB2	2.9897
162	Y	HB3	3.0055
162	Y	HD1	7.0189
162	Y	HD2	6.8839
162	Y	HE1	6.6105
162	Y	HE2	7.0322
162	Y	N	119.124
163	Y	C	176.318
163	Y	CA	59.9465
163	Y	CB	38.9287
163	Y	CD1	132.435
163	Y	CD2	132.924
163	Y	CE1	117.57
163	Y	CE2	117.583
163	Y	CG	130.194
163	Y	CZ	161.347
163	Y	H	7.6575
163	Y	HA	4.3654
163	Y	HB2	2.7743
163	Y	HB3	2.825
163	Y	HD1	6.935
163	Y	HD2	6.8975
163	Y	HE1	6.7586
163	Y	HE2	7.1512
163	Y	N	116.602
164	S	C	174.036
164	S	CA	58.3167
164	S	CB	64.3681
164	S	H	7.8325
164	S	HA	4.5715
164	S	HB2	3.6694
164	S	HB3	3.6802
164	S	N	110.41
165	W	C	176.666
165	W	CA	57.7915
165	W	CB	29.6759
165	W	CD1	127.27
165	W	CD2	128.579
165	W	CE2	139.063
165	W	CG	111.317
165	W	H	8.5095
165	W	HA	4.6608
165	W	HB2	3.3501
165	W	HB3	3.1507
165	W	HD1	7.2309
165	W	HE1	10.0953
165	W	HE3	7.4659
165	W	N	125.151
166	Q	C	176.832
166	Q	CA	58.7156
166	Q	CB	28.1234
166	Q	CD	180.049
166	Q	CG	34.3893
166	Q	H	7.9349
166	Q	HA	3.9314
166	Q	HB2	1.7622
166	Q	HB3	1.6826
166	Q	HE21	7.1695
166	Q	HE22	6.8314
166	Q	HG2	2.0049
166	Q	HG3	1.8885
166	Q	N	120.001
167	L	C	176.358
167	L	CA	54.5433
167	L	CB	42.1188
167	L	CD1	24.0418
167	L	CD2	24.1042
167	L	CG	26.7635
167	L	H	7.2281
167	L	HA	4.4505
167	L	HB2	1.5377
167	L	HB3	1.3307
167	L	HD1	0.6378
167	L	HD2	0.7168
167	L	HG	1.418
167	L	N	114.947
168	S	C	175.03
168	S	CA	57.8213
168	S	CB	65.2661
168	S	H	7.6452
168	S	HA	4.6112
168	S	HB2	3.6955
168	S	HB3	3.0499
168	S	N	112.033
169	I	C	177.108
169	I	CA	63.6296
169	I	CB	37.3852
169	I	CD1	13.7794
169	I	CG1	26.5388
169	I	CG2	17.6474
169	I	H	8.4784
169	I	HA	4.0663
169	I	HB	2.0746
169	I	HD1	0.858
169	I	HG2	1.1545
169	I	HG12	1.4154
169	I	HG13	1.0499
169	I	N	120.492
170	I	C	177.172
170	I	CA	62.6049
170	I	CB	37.371
170	I	CD1	13.6728
170	I	CG1	29.1748
170	I	CG2	18.0969
170	I	H	8.0414
170	I	HA	3.6513
170	I	HB	1.3381
170	I	HD1	0.5087
170	I	HG2	1.0057
170	I	HG12	1.0733
170	I	HG13	0.9926
170	I	N	121.328
171	L	C	179.012
171	L	CA	56.8663
171	L	CB	41.0092
[truncated: 4,915 more rows]
