# Supplementary material for: Probing the allosteric NBD-TMD crosstalk in the ABC transporter MsbA by solid-state NMR
Source: Commun Biol. 2024 Jan 5;7:43. doi: 10.1038/s42003-023-05617-0 (PMC10770068; doi:10.1038/s42003-023-05617-0)
Supplement: Supplementary file 4 — Supplementary Data 2 [file 42003_2023_5617_MOESM4_ESM.xlsx]

## Sheet: CHs Hoechst Stimulated Activity
Hoechst (µM)	WT	F115A	F116A	D117A	G213A	H214A	E216A	V217A	L218A
0	11.3371	9.60706	4.4036	8.04224	5.60485	1.00637	7.0606	2.58719	1.28414
0	10.3615	8.85083	4.78026	8.2662	3.84515	1.00637	10.4811	2.52465	1.32486
0	10.2404	12.6436	4.27999	8.84211	4.3687	0.74314	7.9099	2.4883	1.18525
av	10.6463	10.3672	4.48795	8.38352	4.60623	0.918627	8.48386	2.53338	1.26475
SEM	0.347143	1.15897	0.150448	0.238237	0.521681	0.0877433	1.02827	0.0288789	0.0414516
1	10.8383	8.81011	6.31745	8.63705	4.56648	0.9162	5.10166	2.17271	4.56648
1	10.7465	9.66233	6.33781	8.13096	5.61794	0.94384	5.33144	2.27742	5.61794
1	12.549	9.33802	6.05422	9.19404	5.66738	1.13289	6.16911	2.34868	5.66738
av	11.3779	9.27015	6.23649	8.65402	5.28393	0.997643	5.53407	2.26627	5.28393
SEM	0.586122	0.248344	0.091326	0.307002	0.35901	0.0680924	0.324375	0.0511032	0.35901
10	11.8373	7.37472	5.10457	7.61904	6.59668	0.79986	7.88663	2.79079	6.59668
10	11.9102	7.16821	5.38234	8.37964	8.34183	0.96129	6.56468	2.66863	8.34183
10	13.1337	7.49398	7.24675	8.28366	8.04952	1.05145	9.08061	2.97258	8.04952
av	12.2937	7.34564	5.91122	8.09411	7.66268	0.937533	7.84397	2.81067	7.66268
SEM	0.420527	0.0951593	0.672562	0.239147	0.539637	0.0735927	0.7266	0.0883039	0.539637
100	21.5323	9.83248	6.84536	9.69432	12.6378	0.92493	9.21295	2.88823	12.6378
100	21.3033	11.2955	7.08386	10.1553	11.1341	0.99619	12.4458	2.70353	11.1341
100	20.0958	7.84155	7.61904	11.0773	11.8569	1.03982	14.1081	2.74425	11.8569
av	20.9771	9.65651	7.18275	10.309	11.8762	0.98698	11.9223	2.77867	11.8762
SEM	0.445589	1.00094	0.22875	0.406573	0.434201	0.0334841	1.43715	0.056027	0.434201
