# Supplementary material for: Probing the allosteric NBD-TMD crosstalk in the ABC transporter MsbA by solid-state NMR
Source: Commun Biol. 2024 Jan 5;7:43. doi: 10.1038/s42003-023-05617-0 (PMC10770068; doi:10.1038/s42003-023-05617-0)
Supplement: Supplementary file 5 — Supplementary Data 3 [file 42003_2023_5617_MOESM5_ESM.xlsx]

## Sheet: Cell growth C43
time (min)	C43DE3	C43DE3	C43DE3	C43DE3	C43DE3	av	SEM	C43 (DMSO)	C43 (DMSO)	C43 (DMSO)	C43 (DMSO)	C43 (DMSO)	av	SEM	C43 (G907)	C43 (G907)	C43 (G907)	C43 (G907)	C43 (G907)	av	SEM
0	-0.03576	-0.02676	0.12524	0.0317	0.12524	0.043932	0.0351566	0.0307	-0.04276	-0.03276	0.02458	0.02758	0.001468	0.0161217	0.0217	-0.03976	0.01958	0.0217	0.01858	0.00836	0.0120453
20	0.00954	0.01554	0.00554	0.04493	-0.00046	0.015018	0.00791963	0.04693	0.00654	0.01954	0.03894	0.04594	0.031578	0.0079623	0.03593	0.01354	0.03194	0.03593	0.03694	0.030856	0.00441319
40	0.02216	0.02916	0.00916	0.07787	0.00216	0.028102	0.0133137	0.07687	0.02516	0.03716	0.07435	0.07935	0.058578	0.0113805	0.06187	0.02916	0.05835	0.06187	0.06835	0.05592	0.00688227
60	0.03632	0.04832	0.00932	0.11976	0.00432	0.043608	0.0207288	0.11476	0.04732	0.05732	0.13261	0.14261	0.098924	0.0196059	0.09476	0.04732	0.10261	0.09476	0.12761	0.093412	0.0130043
80	0.07903	0.08503	0.01703	0.21272	0.01003	0.080768	0.0363998	0.20272	0.09303	0.10503	0.24161	0.24561	0.1776	0.032994	0.19072	0.09503	0.19661	0.19072	0.21661	0.177938	0.0212658
100	0.14603	0.15203	0.03403	0.3103	0.02303	0.133084	0.051892	0.2993	0.18103	0.17903	0.3431	0.3751	0.275512	0.0407967	0.2793	0.17103	0.2991	0.2793	0.3131	0.268366	0.0251586
120	0.23884	0.25884	0.05284	0.43728	0.04584	0.206728	0.0729615	0.42128	0.32084	0.29584	0.46232	0.46732	0.39352	0.0358987	0.39428	0.25484	0.40232	0.39428	0.43732	0.376608	0.0314635
140	0.33254	0.35654	0.10154	0.60648	0.09254	0.297928	0.0950237	0.66248	0.47154	0.39454	0.62639	0.64939	0.560868	0.0538975	0.59348	0.37554	0.55939	0.59348	0.62739	0.549856	0.0448857
160	0.45689	0.49189	0.17389	0.82954	0.15389	0.42122	0.123618	0.91354	0.65989	0.54489	0.77165	0.80765	0.739524	0.0633162	0.77454	0.47889	0.73165	0.77454	0.78365	0.708654	0.0581492
180	0.56695	0.60295	0.29495	1.0342	0.29695	0.5592	0.135315	1.1402	0.85895	0.72295	0.91148	0.99748	0.926212	0.0696156	0.9842	0.67995	0.97648	0.9842	0.96448	0.917862	0.0595873
200	0.76459	0.79459	0.41459	1.35535	0.42459	0.750742	0.171324	1.48635	1.10659	0.90059	0.69806	0.74406	0.98713	0.14381	1.23235	0.85059	0.88806	1.23235	0.84806	1.01028	0.0909352
220	0.91759	0.95159	0.55259	1.44928	0.54959	0.884128	0.165363	2.07628	1.19559	1.22759	0.75813	0.75113	1.20174	0.241388	1.01328	1.18159	1.02513	1.01328	0.96513	1.03968	0.0369471
240	1.10008	1.15408	0.72008	1.60396	0.69608	1.05486	0.166463	2.22196	1.25708	1.32208	0.87384	1.01084	1.33716	0.235655	1.06296	1.18508	1.18384	1.06296	1.06084	1.11114	0.0299375
260	1.21765	1.24665	0.92165	1.75724	0.82665	1.19397	0.162741	2.58924	1.40965	1.44465	1.04013	1.07713	1.51216	0.281712	1.16024	1.19065	1.32413	1.16024	1.16113	1.19928	0.0317535
280	1.31784	1.36584	1.11784	2.0157	0.97884	1.35921	0.17828	2.8527	1.68284	1.65484	1.15052	1.15252	1.69868	0.310862	1.3127	1.45684	1.35252	1.3127	1.26652	1.34026	0.0321698
300	1.46773	1.54873	1.26273	2.25552	1.14873	1.53669	0.193285	2.93252	1.81773	1.81873	1.187	1.333	1.8178	0.30623	1.43652	1.31473	1.461	1.43652	1.283	1.38635	0.0363437
320	1.54581	1.58181	1.48681	2.37524	1.37581	1.6731	0.178972	3.07924	1.88781	1.94781	1.26474	1.39774	1.91547	0.319974	1.55624	1.51881	1.46074	1.55624	1.44074	1.50655	0.0239979
340	1.53581	1.56681	1.54981	2.47163	1.38681	1.70217	0.19503	3.30663	2.11381	2.01581	1.32065	1.33665	2.01871	0.361959	1.61463	1.61081	1.57765	1.61463	1.46765	1.57707	0.028225
360	1.70757	1.72857	1.71957	2.83526	1.58457	1.91511	0.231521	3.81026	2.26257	2.23557	1.42484	1.53884	2.25442	0.425518	1.80926	1.71557	1.69084	1.80926	1.62584	1.73015	0.0354649
380	1.71849	1.76949	1.71349	3.16115	1.60649	1.99382	0.293036	4.32515	2.42149	2.44549	1.58806	1.61006	2.47805	0.498073	2.05015	1.84149	1.74106	2.05015	1.75106	1.88678	0.068951
400	1.77241	1.86841	1.87541	3.34161	1.88441	2.14845	0.298976	4.42861	2.49341	2.57141	1.61229	1.71129	2.5634	0.505701	2.09361	1.89841	1.85329	2.09361	1.88229	1.96424	0.0533069
420	1.97332	2.14432	2.12732	3.68685	1.98032	2.38243	0.328051	4.84185	2.67332	2.68732	1.6859	1.8199	2.74166	0.56492	2.33785	2.02132	1.9979	2.33785	1.9399	2.12696	0.0871082
440	2.07789	2.20989	2.11389	3.96778	1.98989	2.47187	0.375636	5.53078	2.95389	2.83189	1.82213	1.88913	3.00556	0.672922	2.54978	2.12189	2.04113	2.54978	2.05913	2.26434	0.117298
460	2.1087	2.2307	2.2847	4.18567	2.0317	2.56829	0.406784	5.85167	3.0177	3.1837	1.91752	1.99752	3.19362	0.712579	2.59267	2.2297	2.09152	2.59267	2.15852	2.33302	0.108232
480	2.38376	2.58376	2.36776	4.14767	2.19876	2.73634	0.35807	6.30167	3.33376	3.15676	2.08623	2.27423	3.43053	0.757362	2.81567	2.39876	2.29723	2.81567	2.43223	2.55191	0.10995
500	2.55443	2.66243	2.55943	4.55093	2.36743	2.93893	0.4058	6.94193	3.59143	3.41243	2.19435	2.26335	3.6807	0.864109	3.17193	2.50143	2.37735	3.17193	2.44935	2.7344	0.179705
520	2.67954	2.80354	2.64354	5.40278	2.37754	3.18139	0.559672	7.16878	3.88154	3.60154	2.36787	2.44687	3.89332	0.872729	3.17978	2.66254	2.60387	3.17978	2.64087	2.85337	0.133587
540	2.92873	3.17573	3.07673	5.55178	2.77873	3.50234	0.516752	7.42578	4.05273	3.75373	2.5379	2.8289	4.11981	0.872836	3.56178	2.82573	2.8659	3.56178	2.8579	3.13462	0.174518
560	3.11981	3.15781	3.34981	6.23717	2.98681	3.77028	0.619451	9.11417	4.47981	4.48881	2.68323	2.83223	4.71965	1.16473	3.64217	3.07081	2.92323	3.64217	2.98323	3.25232	0.160876
580	3.37924	3.42024	3.35024	6.32076	3.20124	3.93434	0.597748	9.05476	4.87924	4.40224	2.91529	2.97529	4.84536	1.12114	3.84376	3.20624	3.04429	3.84376	3.11929	3.41147	0.178334
600	3.51892	3.69392	3.71392	7.00565	3.34492	4.25547	0.690786	10.8736	5.10292	4.62292	3.14968	3.32868	5.41557	1.41432	4.15165	3.40892	3.27068	4.15165	3.35968	3.66852	0.198479
620	3.96038	3.96738	4.13638	7.3103	3.59338	4.59356	0.684948	11.3763	5.64138	5.19138	3.25723	3.34023	5.7613	1.48323	4.2863	3.70638	3.25823	4.2863	3.48423	3.80429	0.20915
640	4.31543	4.21343	4.43343	6.6355	4.06543	4.73264	0.479542	10.2375	5.59843	5.69443	3.21526	3.30226	5.60958	1.27439	4.3175	3.62943	3.15226	4.3175	3.59226	3.80179	0.226651
660	4.27316	4.58116	4.64416	7.13204	4.37316	5.00074	0.537069	10.617	5.44316	5.83716	3.99181	3.76781	5.9314	1.23785	4.45604	3.94116	3.36981	4.45604	3.58981	3.96257	0.221111
680	4.83003	4.77103	4.56903	8.30798	4.17803	5.33122	0.752891	10.854	5.59903	6.84503	4.0861	4.0651	6.28985	1.25345	4.36698	3.89503	4.0061	4.36698	3.9631	4.11964	0.102518
700	5.10419	5.01419	4.84419	7.90004	4.68919	5.51036	0.601657	11.348	6.20019	6.95519	3.82832	4.25332	6.51701	1.34135	4.70704	4.36419	3.84632	4.70704	3.83132	4.29118	0.19501
720	5.11916	5.18616	5.48616	8.41796	5.18316	5.87852	0.638052	10.847	6.33816	7.28916	4.42584	4.51384	6.68279	1.17526	4.72196	4.33116	3.98584	4.72196	3.75984	4.30415	0.19332
740	5.25638	5.47138	5.93038	8.48893	4.91738	6.01289	0.64044	11.3359	6.67038	7.48538	4.83023	4.98223	7.06083	1.18121	4.92093	4.93738	3.98623	4.92093	3.97123	4.54734	0.232166
760	5.97068	5.92168	7.10168	8.24246	5.47868	6.54304	0.502327	11.3425	6.63468	8.06068	4.88226	5.10126	7.20427	1.18315	4.72246	5.13168	4.17526	4.72246	4.11826	4.57402	0.189971
780	6.15535	6.58535	7.30935	8.92393	6.40335	7.07547	0.500504	11.4579	6.95835	8.36635	5.34177	5.69977	7.56483	1.10876	4.99693	5.22735	4.21177	4.99693	4.41977	4.77055	0.19319
800	7.27862	6.55362	7.65862	8.88646	6.69762	7.41499	0.418315	11.0245	7.35062	9.19862	5.62823	6.08823	7.85803	1.00462	5.21446	5.73862	4.53023	5.21446	4.67623	5.0748	0.216227
820	7.70757	7.79057	8.16057	9.97991	7.76757	8.28124	0.432074	11.5439	6.57157	8.32257	5.66735	5.98035	7.61715	1.08377	5.62091	5.53057	4.43235	5.62091	4.93235	5.22742	0.236725
840	7.71924	8.83824	9.24624	9.93159	8.26224	8.79951	0.383296	13.0226	7.87424	9.17924	5.68994	5.96894	8.34699	1.33215	5.72459	5.35824	4.52194	5.72459	4.67194	5.20026	0.256324
860	8.6563	8.5703	8.8383	9.07548	8.3353	8.69514	0.124846	13.2955	7.0873	10.5553	6.01732	7.63532	8.91814	1.32766	5.97548	5.8203	4.53132	5.97548	4.75232	5.41098	0.317214
880	9.38876	9.21976	10.0758	8.98454	8.66276	9.26632	0.236224	11.9345	8.13876	10.8168	7.29945	7.19645	9.07719	0.96873	5.73054	5.77076	4.69345	5.73054	4.96945	5.37895	0.227854
900	9.95316	9.53216	9.95016	9.22335	9.29416	9.5906	0.156028	13.3263	7.61116	10.2722	7.59081	8.90281	9.54066	1.06767	5.56835	5.64616	4.90281	5.56835	5.25081	5.3873	0.138911

## Sheet: Cell growth dAcrAB
time (min)	dAcrAB	dAcrAB	dAcrAB	dAcrAB	dAcrAB	av	SEM	dAcrAB (DMSO)	dAcrAB (DMSO)	dAcrAB (DMSO)	dAcrAB (DMSO)	dAcrAB (DMSO)	av	SEM	dAcrAB (G907)	dAcrAB (G907)	dAcrAB (G907)	dAcrAB (G907)	dAcrAB (G907)	av	SEM
0	-0.03976	-0.04476	0.03958	0.02458	0.03358	0.002644	0.0185037	-0.03976	0.02858	-0.03476	-0.03276	0.0257	-0.0106	0.0154561	0.02358	0.02058	-0.03076	-0.03976	-0.03876	-0.013024	0.0144236
20	0.01554	0.00654	0.06094	0.03994	0.06194	0.03698	0.0113844	0.01354	0.04994	0.02054	0.02154	0.04493	0.030098	0.00725415	0.04294	0.03794	0.02354	0.01354	0.00454	0.0245	0.00721149
40	0.03216	0.02416	0.09135	0.07535	0.10735	0.066074	0.0163334	0.02916	0.08535	0.03616	0.03616	0.07087	0.05154	0.0111596	0.07935	0.07335	0.03816	0.02616	0.00716	0.044836	0.013815
60	0.06432	0.05432	0.14961	0.12961	0.18361	0.116294	0.0248604	0.05032	0.14861	0.06932	0.06532	0.11676	0.090066	0.0183881	0.14561	0.13861	0.06032	0.04732	0.01532	0.081436	0.0258537
80	0.12003	0.10403	0.24761	0.20961	0.28761	0.193778	0.0356696	0.09803	0.25661	0.13003	0.12903	0.20172	0.163084	0.0289172	0.25061	0.22861	0.10303	0.08403	0.02503	0.138262	0.0434676
100	0.23303	0.20303	0.3471	0.3121	0.3971	0.298472	0.0358258	0.18303	0.3771	0.24703	0.24103	0.2933	0.268298	0.0323492	0.3511	0.3331	0.18403	0.16003	0.04403	0.214458	0.0573066
120	0.37184	0.32584	0.47332	0.44232	0.54032	0.430728	0.0377016	0.29584	0.50032	0.38584	0.41284	0.39928	0.398824	0.0326132	0.48532	0.45932	0.30784	0.25084	0.08484	0.317632	0.0731245
140	0.54454	0.48254	0.63539	0.58339	0.69739	0.58865	0.0369064	0.41054	0.65239	0.57454	0.59254	0.62448	0.570898	0.0422542	0.62139	0.60439	0.40654	0.37454	0.15954	0.43328	0.084783
160	0.72189	0.65489	0.81665	0.74265	0.87765	0.762746	0.0386099	0.55289	0.82965	0.80289	0.82189	0.83654	0.768772	0.0542629	0.77065	0.76365	0.54289	0.49789	0.24289	0.563594	0.0975939
180	0.92395	0.84095	1.01748	0.92948	1.05548	0.953468	0.0378226	0.73195	1.03248	0.96195	1.04795	1.1042	0.975706	0.0650228	0.95548	0.92948	0.70195	0.64695	0.35195	0.717162	0.109639
200	1.14659	1.05559	1.13506	1.07006	1.29006	1.13947	0.0415939	0.92759	1.42606	1.23359	1.29859	1.36735	1.25064	0.0869898	1.60306	0.79306	0.91959	0.80959	0.48159	0.921378	0.185347
220	1.31359	1.21559	1.27413	1.19613	1.39713	1.27931	0.0360989	1.62759	1.50813	1.10959	1.98659	1.73028	1.59244	0.144195	1.45313	0.87513	1.27059	0.96659	0.60559	1.03421	0.149158
240	1.52908	1.42008	1.45784	1.28684	1.52584	1.44394	0.0443843	1.66608	1.53684	1.15808	1.89808	1.81896	1.61561	0.130236	1.55484	0.92984	1.40908	1.20208	0.78908	1.17698	0.142973
260	1.63865	1.51965	1.58713	1.45913	1.63713	1.56834	0.0348756	1.63665	1.77113	1.27465	1.94765	2.00924	1.72786	0.130972	1.53513	1.05013	1.51865	1.44465	0.82265	1.27424	0.143352
280	1.86684	1.66584	1.71052	1.54752	1.73552	1.70525	0.0517143	1.70284	1.77952	1.49684	2.23484	2.2417	1.89115	0.149065	1.62752	1.16052	2.03984	2.35684	0.91884	1.62071	0.266646
300	1.98073	1.81373	1.873	1.678	1.8	1.82909	0.0494131	1.75373	1.901	1.59973	2.28173	2.33552	1.97434	0.144796	1.677	1.181	1.72073	1.50973	1.11373	1.44044	0.125174
320	2.22481	1.97181	1.94974	1.77074	1.95174	1.97377	0.0725634	1.78481	1.94674	1.75781	2.39281	2.53324	2.08308	0.159989	1.75474	1.31874	3.21881	4.22981	1.22781	2.34998	0.590155
340	2.24881	2.11081	2.11365	1.86165	2.14065	2.09511	0.0635576	1.85681	2.10565	1.92581	2.43981	2.61863	2.18934	0.147318	1.86365	1.37765	3.63281	4.18681	1.34881	2.48195	0.596524
360	2.49157	2.33857	2.34884	2.10384	2.22284	2.30113	0.0651913	1.97957	2.25584	2.08157	2.66357	2.93026	2.38216	0.179999	2.04684	1.52484	3.51757	4.31157	1.44357	2.56888	0.572968
380	2.80549	2.50649	2.40606	2.20806	2.42106	2.46943	0.0972058	2.14649	2.34606	2.26249	2.87349	3.13915	2.55354	0.192192	2.16306	1.65306	3.87449	4.26349	1.49149	2.68912	0.577418
400	2.82741	2.71341	2.47429	2.31629	2.40029	2.54634	0.0965292	2.22841	2.42429	2.45741	3.11341	3.27761	2.70023	0.207582	2.17629	1.68229	4.02541	4.56341	1.70941	2.83136	0.609672
420	2.96432	2.73032	2.6279	2.5499	2.5779	2.69007	0.0751425	2.25632	2.4369	2.42532	2.97332	3.70385	2.75914	0.265184	2.2019	1.7969	4.41232	4.64932	1.81332	2.97475	0.640482
440	3.21489	2.93089	2.89713	2.66413	2.75213	2.89183	0.0941501	2.41489	2.60113	2.55689	3.28689	3.86778	2.94552	0.275527	2.32113	1.89113	4.25389	4.59889	1.84489	2.98199	0.597988
460	3.3877	3.1737	3.13152	2.84152	2.84852	3.07659	0.104046	2.4137	2.74652	2.8097	3.4377	4.34567	3.15066	0.34155	2.44652	1.91452	5.2107	4.6107	2.0077	3.23803	0.695253
480	3.56076	3.27076	3.25623	3.06023	3.25623	3.28084	0.0801052	2.41176	2.83623	2.89276	3.62476	4.37167	3.22744	0.346231	2.59323	2.10123	4.86776	4.81476	2.06676	3.28875	0.640671
500	3.93743	3.61043	3.63335	3.13935	3.36435	3.53698	0.134713	2.83143	3.20335	3.48243	4.06943	4.52193	3.62171	0.302474	2.70735	2.22335	5.03143	5.05943	2.18243	3.4408	0.661577
520	4.38854	3.88954	3.74487	3.52387	3.52487	3.81434	0.159429	2.94054	3.09487	3.59454	4.55454	4.54878	3.74665	0.345967	2.78687	2.32987	4.49954	4.52854	2.28854	3.28667	0.508666
540	4.45073	4.31773	4.4239	3.9559	3.9849	4.22663	0.107043	3.18773	3.3949	3.89073	5.22373	4.92178	4.12377	0.406722	2.9929	2.4009	6.44173	1.87273	2.58473	3.2586	0.815883
560	4.93681	4.58881	4.29423	4.11923	4.06723	4.40126	0.161951	3.44881	3.65923	3.84281	5.26081	5.18317	4.27897	0.390197	3.18323	2.57123	4.08881	4.23981	2.64181	3.34498	0.351661
580	5.47024	4.88524	4.80229	4.29929	4.25529	4.74247	0.22219	3.52824	3.98729	4.33024	5.75724	5.21676	4.56395	0.406814	3.33929	2.82629	4.91524	3.94124	2.76724	3.55786	0.399844
600	5.62592	5.40592	5.15368	4.47168	4.69568	5.07058	0.21529	4.00092	4.08368	4.63692	6.42692	6.15565	5.06082	0.515886	3.47668	2.97468	4.34392	3.12992	2.89992	3.36502	0.264071
620	6.04038	5.71938	5.25723	4.56923	4.87723	5.29269	0.268176	4.10938	4.42923	5.32138	6.72838	6.4063	5.39893	0.519206	3.62823	3.03423	4.59738	3.70338	3.17838	3.62832	0.27387
640	6.35543	6.42543	5.33226	5.00226	4.64626	5.55233	0.359113	4.31043	4.31526	4.89743	7.08343	5.9485	5.31101	0.534397	3.56526	2.98026	5.30943	3.30043	3.00943	3.63296	0.432465
660	6.61516	6.60316	6.11381	5.56581	5.28681	6.03695	0.268841	4.25416	4.93881	5.25116	7.55516	6.05004	5.60987	0.565458	4.03381	3.22681	5.23816	2.16016	3.32416	3.59662	0.507947
680	6.57203	7.01203	6.6041	5.7391	5.6721	6.31987	0.262712	5.21603	5.2611	5.44303	7.56803	6.65798	6.02923	0.466807	4.3961	3.3781	4.57103	3.25603	3.48603	3.81746	0.275752
700	7.02919	6.92419	6.15832	5.64132	5.64332	6.27927	0.300362	5.33019	5.14132	5.90119	8.47319	6.75304	6.31979	0.606966	4.23132	3.41432	3.58319	3.40319	3.53119	3.63264	0.153536
720	7.53416	7.14016	6.67584	5.92084	6.15384	6.68497	0.299533	5.43816	5.42084	6.15016	8.55216	6.94496	6.50126	0.584116	4.44584	3.46984	3.35316	3.27616	3.70916	3.65083	0.2118
740	7.45538	7.36538	6.93123	6.45423	5.77523	6.79629	0.31113	5.52138	5.26923	6.32738	8.39738	6.74993	6.45306	0.554698	4.25023	3.51923	4.41538	3.23038	3.71038	3.82512	0.222438
760	7.64868	8.09468	7.08626	6.48726	6.73226	7.20983	0.295042	5.72468	5.65226	6.56968	8.87968	6.45046	6.65535	0.586059	4.75426	3.59726	4.52468	2.95468	3.86268	3.93871	0.323973
780	8.47135	9.00835	8.14177	6.92977	6.29977	7.7702	0.501556	6.22935	5.81077	7.33235	10.2813	6.34493	7.19975	0.809799	4.93377	3.76777	4.51835	2.43035	4.29235	3.98852	0.432617
800	8.69362	9.24862	7.50523	6.28523	6.43023	7.63259	0.592225	7.01762	5.59323	6.87862	9.93762	6.56746	7.19891	0.728455	4.76623	4.10123	4.01962	2.07362	4.17762	3.82766	0.457806
820	7.79757	9.29857	7.99935	6.95635	6.27435	7.66524	0.511567	7.45957	6.05635	6.83957	9.61557	6.94491	7.38319	0.601559	4.95635	4.05635	3.92257	1.93757	4.32057	3.83868	0.507447
840	8.72124	8.78724	7.01694	6.37094	6.05494	7.39026	0.578123	7.34424	5.89594	7.66724	11.7352	6.94959	7.91845	0.999749	4.74394	3.84194	4.04124	1.92424	4.53724	3.81772	0.50057
860	8.8683	9.2793	8.64632	7.14332	7.34332	8.25611	0.426934	7.1043	6.37532	7.6743	10.7123	6.62548	7.69834	0.785456	4.84032	4.07032	3.9363	2.5703	4.8113	4.04571	0.412731
880	9.27176	10.4158	8.21445	7.72945	7.12645	8.55157	0.583711	7.68176	6.53845	7.59076	11.6048	6.84354	8.05185	0.914416	5.30945	4.38145	3.04276	1.77776	4.73476	3.84924	0.638006
900	10.4112	10.6792	8.36781	7.33081	7.71781	8.90135	0.692537	7.54516	6.66581	8.55716	13.4852	6.86335	8.62333	1.25964	5.18581	4.31381	3.15816	1.45516	5.00516	3.82362	0.690808
