# Supplementary material for: Probing the allosteric NBD-TMD crosstalk in the ABC transporter MsbA by solid-state NMR
Source: Commun Biol. 2024 Jan 5;7:43. doi: 10.1038/s42003-023-05617-0 (PMC10770068; doi:10.1038/s42003-023-05617-0)
Supplement: Supplementary file 6 — Supplementary Data 4 [file 42003_2023_5617_MOESM6_ESM.xlsx]

## Sheet: Sheet1
	DMPC/DMPA							POPE/POPG
			MsbA:G907	MsbA:G907	MsbA:G907	MsbA:G907				MsbA:G907	MsbA:G907	MsbA:G907	MsbA:G907
	apo	DMSO	1:1	1:10	1:100	1:300		apo	DMSO	1:1	1:10	1:100	1:300
	12.1082	12.5247	13.4173	10.1248	8.57769	0.88197		9.45612	9.25367	3.39036	1.21725	0.86873	1.01224
	13.0206	8.16116	11.8107	13.1792	8.63719	1.37782		9.0871	9.41768	3.57487	1.70928	1.29925	0.80723
	11.9694	5.99922	10.1049	9.52973	8.43885	2.48855		9.2511	8.84365	3.84139	1.58627	0.66372	-0.05382
	10.8373	11.608				0.37511		9.70213	9.21266
	11.6761	12.4468				0.37511		9.2511	9.66369
	10.9396	12.2013				0.15004		9.49712	8.65914
								9.43561	9.9507
av	11.7585	10.4902	11.7776	10.9446	8.55124	0.941433		9.3829	9.28588	3.60221	1.50427	0.9439	0.58855
SEM	0.330943	1.12158	0.95633	1.13046	0.058763	0.392698		0.083168	0.139512	0.130917	0.147836	0.187272	0.326592
